# Supplementary material for: A computational framework for identifying chemical compounds to bind Apolipoprotein E4 for Alzheimer’s disease intervention
Source: Front Syst Biol. 2023 Jun 14;3:1188430. doi: 10.3389/fsysb.2023.1188430 (PMC12341960; doi:10.3389/fsysb.2023.1188430)
Supplement: Supplementary file 1 [file Table2.xlsx]

## Sheet: Sheet0
mol	ID	2D clustering	Score	Natom	Nflex	Hbond	Hphob	VwInt	Eintl	Dsolv	SolEl	mfScore	RTCNNscore	dTSsc	Supplier	MolName	Stereochemistry	MW	Molformula	Compound_state	Purity	Link	molSynth	molLogP	molLogS	molCACO2	molLD50	MolLogPERME	MolEffluxRatioCACO2	MolLogPERMECACO2	molPAINS	drugLikeness	Tox_Class	Tox_Names	Tox_Score	bbbScore	smiles
	5732939	1	-20.5608	35	3	-2.73032	-4.31416	-20.7042	3.03308	7.36716	1.20666	-46.9142	-15.7391	0.867273	ChemBridge	N-(4-amino-2-methylphenyl)-4-methylbenzenesulfonamide	achiral	276.354	C14 H16 N2 O2 S	Solid	90	http://www.hit2lead.com/screening-compounds/5732939	1	2.62489	-3.06374	-5.29049	2.52751	-4.88491	2.02053	-4.78714	0.160323	-0.714065	0.44		0	4.23625	[H]c1c([H])c(c([H])c([H])c1C([H])([H])[H])S(N([H])c1c([H])c([H])c(c([H])c1C([H])([H])[H])N([H])[H])(=O)=O
	9249117	1	-20.1839	40	4	-1.55182	-4.81539	-20.828	3.0355	5.59074	-0.936072	-58.2189	-20.5027	1.06452	ChemBridge	5-fluoro-N-(2-isopropylphenyl)-2-methoxybenzenesulfonamide	achiral	323.382	C16 H18 F N O3 S	Solid	90	http://www.hit2lead.com/screening-compounds/9249117	1	3.64228	-3.88352	-5.2262	2.03834	-4.84848	1.70674	-5.38772	0.061128	-0.406197	0.49		0	4.41109	[H]c1c([H])c([H])c(c(c1[H])C([H])(C([H])([H])[H])C([H])([H])[H])N([H])S(c1c([H])c(c([H])c([H])c1OC([H])([H])[H])F)(=O)=O
	9002277	1	-20.6961	32	3	-1.6004	-4.6996	-20.5278	1.48089	5.38697	0.455641	-50.0136	-19.4809	0.953699	ChemBridge	4,5-dichloro-2-methyl-N-(3-methyl-2-pyridinyl)benzenesulfonamide	achiral	331.218	C13 H12 Cl2 N2 O2 S	Solid	90	http://www.hit2lead.com/screening-compounds/9002277	0.709732	4.04954	-4.26682	-5.28076	1.95633	-5.14445	1.53618	-4.88638	0.104624	0.289919	0.42		0	4.40949	[H]c1c([H])c([H])nc(c1C([H])([H])[H])N([H])S(c1c([H])c(c(c([H])c1C([H])([H])[H])[Cl])[Cl])(=O)=O
	7589213	1	-20.6379	27	3	-1.50541	-4.45361	-20.1191	1.92289	4.1096	0.360382	-56.3474	-16.8466	0.815549	ChemBridge	5-chloro-N-(2-methylphenyl)-2-thiophenesulfonamide	achiral	287.786	C11 H10 Cl N O2 S2	Solid	90	http://www.hit2lead.com/screening-compounds/7589213	1	3.51134	-3.59958	-4.92479	1.67553	-4.84704	1.26043	-5.61954	0.101337	-0.446255	0.35		0	4.68568	[H]c1c([H])c([H])c(c(c1[H])C([H])([H])[H])N([H])S(c1c([H])c([H])c(s1)[Cl])(=O)=O
	7682931	1	-21.3759	27	3	-1.43196	-4.7127	-20.1247	4.3988	2.73111	-1.4521	-65.1709	-18.4254	0.85485	ChemBridge	5-bromo-N-[2-(trifluoromethyl)phenyl]-2-thiophenesulfonamide	achiral	386.208	C11 H7 Br F3 N O2 S2	Solid	90	http://www.hit2lead.com/screening-compounds/7682931	0.980478	4.27721	-4.52073	-4.90006	1.8337	-4.72861	0.973185	-6.01125	0.052793	-0.883583	0.42		0	4.85236	[H]c1c([H])c([H])c(c(c1[H])C(F)(F)F)N([H])S(c1c([H])c([H])c(s1)[Br])(=O)=O
	7685058	1	-21.5103	33	4	-1.52042	-4.82163	-21.0913	2.90685	4.34193	-1.12473	-65.9147	-21.5597	0.915637	ChemBridge	5-bromo-N-(2-isopropylphenyl)-2-thiophenesulfonamide	achiral	360.29	C13 H14 Br N O2 S2	Solid	90	http://www.hit2lead.com/screening-compounds/7685058	0.980478	4.4656	-4.22891	-4.97005	1.75311	-4.56399	1.89581	-5.36232	0.084032	-0.63124	0.37		0	4.82502	[H]c1c([H])c([H])c(c(c1[H])C([H])(C([H])([H])[H])C([H])([H])[H])N([H])S(c1c([H])c([H])c(s1)[Br])(=O)=O
	9273992	2	-20.2108	36	4	-0.379341	-4.98888	-20.6839	1.84987	2.4328	-0.847199	-55.6095	-23.1643	0.816645	ChemBridge	5-{1-[(5-chloro-2-thienyl)sulfonyl]-2-pyrrolidinyl}-3-ethylisoxazole	unknown	346.853	C13 H15 Cl N2 O3 S2	Solid	90	http://www.hit2lead.com/screening-compounds/9273992	0.699326	3.30388	-3.57377	-5.30671	1.52877	-5.71393	0.63254	-5.55229	0.041661	0.240001	0.48		0	4.07155	[H]c1c(C([H])([H])C([H])([H])[H])noc1[C@]1([H])C([H])([H])C([H])([H])C([H])([H])N1S(c1c([H])c([H])c(s1)[Cl])(=O)=O
	7989358	3	-20.1167	33	4	0	-5.45313	-19.8505	0.626012	1.802	-1.12081	-66.6779	-20.9151	0.751104	ChemBridge	N-ethyl-4-iodo-N-phenylbenzenesulfonamide	achiral	387.236	C14 H14 I N O2 S	Solid	90	http://www.hit2lead.com/screening-compounds/7989358	0.958536	4.37	-4.28159	-4.90371	2.16249	-5.32326	0.446338	-4.72081	0.082984	-0.250952	0.49	bromide or iodide	0.713201	5.05481	[H]c1c([H])c([H])c(c([H])c1[H])N(C([H])([H])C([H])([H])[H])S(c1c([H])c([H])c(c([H])c1[H])I)(=O)=O
	87464240	4	-20.3018	55	5	-2.86785	-5.35924	-20.5675	1.74937	6.57585	3.22815	-66.3533	-21.3772	1.19582	ChemBridge	N,N-dimethyl-3-{[2-(pyrrolidin-1-ylmethyl)piperidin-1-yl]sulfonyl}benzamide	racemic	379.517	C19 H29 N3 O3 S	Dry Film	90	http://www.hit2lead.com/screening-compounds/87464238	0.914932	1.04669	-2.33549	-4.85506	1.58233	-4.81376	0.962921	-4.8793	0.017346	0.539819	0.5		0	4.10712	[H]c1c([H])c(C(N(C([H])([H])[H])C([H])([H])[H])=O)c([H])c(c1[H])S(N1C([H])([H])C([H])([H])C([H])([H])C([H])([H])[C@@]1([H])C([H])([H])N1C([H])([H])C([H])([H])C([H])([H])C1([H])[H])(=O)=O
	5474168	5	-20.1579	35	3	0	-4.98894	-22.1686	0.409198	2.95398	1.65497	-56.6206	-15.253	0.978113	ChemBridge	2-(4-chlorophenyl)-3-(phenylsulfonyl)-1,3-thiazolidine	unknown	339.86	C15 H14 Cl N O2 S2	Solid	90	http://www.hit2lead.com/screening-compounds/5474168	0.582365	3.82287	-4.71335	-4.88875	1.98433	-5.62691	0.707422	-5.57097	0.080894	-0.273515	0.48		0	4.67848	[H]c1c([H])c([H])c(c([H])c1[H])S(N1C([H])([H])C([H])([H])S[C@]1([H])c1c([H])c([H])c(c([H])c1[H])[Cl])(=O)=O
	7160694	6	-20.5605	37	4	-0.90032	-4.39439	-20.0618	4.50251	3.27016	-4.28892	-64.9719	-22.1829	0.932291	ChemBridge	N~2~-(2-bromophenyl)-N~1~-(3-chloro-4-fluorophenyl)-N~2~-(methylsulfonyl)glycinamide	achiral	435.696	C15 H13 Br Cl F N2 O3 S	Solid	90	http://www.hit2lead.com/screening-compounds/7160694	0.669421	3.66958	-3.95043	-5.22687	1.58309	-4.84456	1.38164	-5.95694	0.012237	-0.555591	0.5		0	4.27327	[H]c1c([H])c([H])c(c(c1[H])N(C([H])([H])C(N([H])c1c([H])c([H])c(c(c1[H])[Cl])F)=O)S(C([H])([H])[H])(=O)=O)[Br]
	7956789	7	-20.4124	35	3	-1.45378	-4.87157	-18.6671	2.94983	3.25369	-1.23257	-52.0512	-20.0026	0.786634	ChemBridge	N-1-naphthyl-1-pyrrolidinesulfonamide	achiral	276.354	C14 H16 N2 O2 S	Solid	90	http://www.hit2lead.com/screening-compounds/7956789	0.825491	2.94417	-3.39463	-5.14535	2.09585	-4.15482	1.5488	-5.0001	0.092921	-0.177148	0.5	polycyclic	0.242536	4.34132	[H]c1c([H])c([H])c2c(c([H])c([H])c([H])c2c1[H])N([H])S(N1C([H])([H])C([H])([H])C([H])([H])C1([H])[H])(=O)=O
	5316577	8	-21.4455	31	0	-0.514985	-4.574	-20.4811	1.52825	2.98486	0.374946	-47.8605	-17.4029	0.848114	ChemBridge	N-(4-chloro-2-methylphenyl)-1,2-benzisothiazol-3-amine 1,1-dioxide	achiral	306.767	C14 H11 Cl N2 O2 S	Solid	90	http://www.hit2lead.com/screening-compounds/5316577	0.444859	3.36457	-3.93212	-5.02425	1.74916	-4.76099	0.679583	-5.02341	0.080637	-0.040905	0.51		0	4.34619	[H]c1c([H])c([H])c2c(C(=NS2(=O)=O)N([H])c2c([H])c([H])c(c([H])c2C([H])([H])[H])[Cl])c1[H]
	6561444	8	-21.4479	31	0	-0.467904	-4.69239	-20.501	1.55945	3.04765	0.241463	-45.448	-16.6412	0.908194	ChemBridge	N-(4-iodo-2-methylphenyl)-1,2-benzisothiazol-3-amine 1,1-dioxide	achiral	398.219	C14 H11 I N2 O2 S	Solid	90	http://www.hit2lead.com/screening-compounds/6561444	0.444859	3.88103	-4.01859	-5.16741	1.98342	-4.87495	0.523726	-5.01678	0.10648	-0.089727	0.51	bromide or iodide	0.713201	4.55763	[H]c1c([H])c([H])c2c(C(=NS2(=O)=O)N([H])c2c([H])c([H])c(c([H])c2C([H])([H])[H])I)c1[H]
	6524459	8	-20.3384	31	0	-0.866	-4.57568	-19.9992	3.12408	2.88792	1.32893	-44.1266	-19.3055	0.811188	ChemBridge	N-(3-chloro-2-methylphenyl)-1,2-benzisothiazol-3-amine 1,1-dioxide	achiral	306.767	C14 H11 Cl N2 O2 S	Solid	90	http://www.hit2lead.com/screening-compounds/6524459	0.444859	3.31122	-3.88081	-4.85642	1.94824	-4.57442	0.677802	-5.12125	0.086662	0.4431	0.49		0	4.34619	[H]c1c([H])c([H])c2c(C(=NS2(=O)=O)N([H])c2c([H])c([H])c([H])c(c2C([H])([H])[H])[Cl])c1[H]
	5318929	8	-20.6538	28	1	-0.820666	-4.06603	-19.9297	1.46152	3.10002	0.416043	-42.4379	-18.058	0.733891	ChemBridge	N-phenyl-1,2-benzisothiazol-3-amine 1,1-dioxide	achiral	258.296	C13 H10 N2 O2 S	Solid	90	http://www.hit2lead.com/screening-compounds/5318929	0.444859	2.05365	-2.9792	-4.84386	1.55448	-4.44466	1.31767	-4.80146	0.061957	-0.530997	0.5		0	4.15269	[H]c1c([H])c([H])c(c([H])c1[H])N([H])C1c2c([H])c([H])c([H])c([H])c2S(N=1)(=O)=O
	5319992	8	-20.3933	31	0	-0.727465	-4.25981	-20.0047	1.70609	3.62795	0.850563	-39.6365	-17.845	0.817631	ChemBridge	N-(4-methylphenyl)-1,2-benzisothiazol-3-amine 1,1-dioxide	achiral	272.322	C14 H12 N2 O2 S	Solid	90	http://www.hit2lead.com/screening-compounds/5319992	0.444859	2.66876	-3.46694	-4.93408	2.05497	-4.63173	1.55521	-5.03541	0.070898	-0.247472	0.5		0	4.21681	[H]c1c([H])c([H])c2c(C(=NS2(=O)=O)N([H])c2c([H])c([H])c(c([H])c2[H])C([H])([H])[H])c1[H]
	5321492	8	-20.821	31	0	-0.956041	-4.37524	-20.1986	1.96727	3.92127	0.918913	-45.7191	-16.7288	0.823199	ChemBridge	N-(3-methylphenyl)-1,2-benzisothiazol-3-amine 1,1-dioxide	achiral	272.322	C14 H12 N2 O2 S	Solid	90	http://www.hit2lead.com/screening-compounds/5321492	0.444859	2.60532	-3.22462	-5.09927	2.03724	-4.42725	2.17921	-4.94403	0.050414	-0.558544	0.52		0	4.21681	[H]c1c([H])c([H])c2c(C(=NS2(=O)=O)N([H])c2c([H])c([H])c([H])c(c2[H])C([H])([H])[H])c1[H]
	6870230	8	-21.1433	31	0	-0.556382	-4.43161	-19.6041	1.65638	2.90419	-0.506646	-47.2463	-18.3846	0.797012	ChemBridge	N-(2-methylphenyl)-1,2-benzisothiazol-3-amine 1,1-dioxide	achiral	272.322	C14 H12 N2 O2 S	Solid	90	http://www.hit2lead.com/screening-compounds/6870230	0.681717	2.29873	-2.85092	-4.85283	1.82211	-4.46291	0.823125	-5.01133	0.041194	-0.146432	0.5		0	4.22655	[H]c1c([H])c([H])c2c(C(=NS2(=O)=O)N([H])c2c([H])c([H])c([H])c([H])c2C([H])([H])[H])c1[H]
	5312448	8	-20.0106	28	0	-0.627156	-4.75595	-21.0405	2.00612	3.75583	2.70083	-52.8986	-16.602	0.873188	ChemBridge	N-(2,5-dichlorophenyl)-1,2-benzisothiazol-3-amine 1,1-dioxide	achiral	327.186	C13 H8 Cl2 N2 O2 S	Solid	90	http://www.hit2lead.com/screening-compounds/5312448	0.444859	3.36142	-3.92105	-5.07019	1.71041	-4.61437	0.756127	-5.19777	0.074782	0.226123	0.49		0	4.4048	[H]c1c([H])c([H])c2c(C(=NS2(=O)=O)N([H])c2c([H])c(c([H])c([H])c2[Cl])[Cl])c1[H]
	7889825	8	-20.9081	28	0	-0.723757	-4.54963	-21.0917	2.88841	2.83796	1.82029	-43.039	-19.1132	0.809076	ChemBridge	N-(2,3-dichlorophenyl)-1,2-benzisothiazol-3-amine 1,1-dioxide	achiral	327.186	C13 H8 Cl2 N2 O2 S	Solid	90	http://www.hit2lead.com/screening-compounds/7889825	0.681717	3.50058	-4.37617	-4.92118	2.14643	-4.51393	1.71578	-5.32168	0.056581	0.221934	0.51		0	4.4048	[H]c1c([H])c([H])c2c(C(=NS2(=O)=O)N([H])c2c([H])c([H])c([H])c(c2[Cl])[Cl])c1[H]
	6063786	8	-21.4496	28	0	-1.1502	-4.30358	-20.8149	2.247	4.14027	1.06868	-50.2732	-17.6866	0.832809	ChemBridge	N-(3-chlorophenyl)-1,2-benzisothiazol-3-amine 1,1-dioxide	achiral	292.741	C13 H9 Cl N2 O2 S	Solid	90	http://www.hit2lead.com/screening-compounds/6063786	0.444859	2.99894	-3.84488	-5.06641	1.5734	-4.87571	0.879903	-5.01454	0.065787	-0.412944	0.51		0	4.29038	[H]c1c([H])c([H])c2c(C(=NS2(=O)=O)N([H])c2c([H])c([H])c([H])c(c2[H])[Cl])c1[H]
	5319250	8	-20.9085	28	1	-0.871073	-4.23836	-20.561	1.54419	3.23	1.13188	-43.1056	-18.0612	0.784817	ChemBridge	N-(4-chlorophenyl)-1,2-benzisothiazol-3-amine 1,1-dioxide	achiral	292.741	C13 H9 Cl N2 O2 S	Solid	90	http://www.hit2lead.com/screening-compounds/5319250	0.444859	2.8401	-3.97362	-4.94698	1.72598	-4.73994	0.754799	-4.94661	0.12453	0.425663	0.48		0	4.29038	[H]c1c([H])c([H])c2c(C(=NS2(=O)=O)N([H])c2c([H])c([H])c(c([H])c2[H])[Cl])c1[H]
	5317284	8	-22.3692	28	0	-0.499432	-4.43142	-20.4771	1.27178	2.79289	-0.783662	-43.9369	-18.6376	0.786584	ChemBridge	N-(2-chlorophenyl)-1,2-benzisothiazol-3-amine 1,1-dioxide	achiral	292.741	C13 H9 Cl N2 O2 S	Solid	90	http://www.hit2lead.com/screening-compounds/5317284	0.444859	2.55464	-3.58344	-4.87612	1.84706	-4.60397	0.917719	-5.24934	0.056759	-0.082556	0.5		0	4.30012	[H]c1c([H])c([H])c2c(C(=NS2(=O)=O)N([H])c2c([H])c([H])c([H])c([H])c2[Cl])c1[H]
	9015554	8	-22.2073	28	0	-0.486898	-4.50539	-21.185	1.30746	3.00287	0.29014	-44.9698	-17.4083	0.843172	ChemBridge	N-(2,4-dichlorophenyl)-1,2-benzisothiazol-3-amine 1,1-dioxide	achiral	327.186	C13 H8 Cl2 N2 O2 S	Solid	90	http://www.hit2lead.com/screening-compounds/9015554	0.681717	3.44565	-3.95293	-5.10444	1.69135	-4.6937	0.712218	-5.09528	0.08942	0.109404	0.5		0	4.4048	[H]c1c([H])c([H])c2c(C(=NS2(=O)=O)N([H])c2c([H])c([H])c(c([H])c2[Cl])[Cl])c1[H]
	7639143	8	-21.3261	28	0	0	-4.52947	-20.7504	1.41452	2.99566	-0.964215	-44.605	-18.5091	0.843956	ChemBridge	N-(2-iodophenyl)-1,2-benzisothiazol-3-amine 1,1-dioxide	achiral	384.192	C13 H9 I N2 O2 S	Solid	90	http://www.hit2lead.com/screening-compounds/7639143	0.677924	2.82938	-3.74312	-4.90172	2.10206	-4.55115	0.666609	-4.76459	0.14922	-0.16362	0.51	bromide or iodide	0.713201	4.53171	[H]c1c([H])c([H])c2c(C(=NS2(=O)=O)N([H])c2c([H])c([H])c([H])c([H])c2I)c1[H]
	7761067	8	-21.0639	28	1	-0.854105	-4.36607	-20.7925	1.59364	3.69872	0.734255	-39.9017	-17.846	0.842409	ChemBridge	N-(4-iodophenyl)-1,2-benzisothiazol-3-amine 1,1-dioxide	achiral	384.192	C13 H9 I N2 O2 S	Solid	90	http://www.hit2lead.com/screening-compounds/7761067	0.681717	3.45597	-3.93311	-4.96662	1.91798	-4.86611	0.6013	-4.80455	0.152221	0.318266	0.48	bromide or iodide	0.713201	4.52197	[H]c1c([H])c([H])c2c(C(=NS2(=O)=O)N([H])c2c([H])c([H])c(c([H])c2[H])I)c1[H]
	7938227	8	-21.2644	28	0	-1.14069	-4.3164	-20.8525	2.21054	3.98611	1.59105	-52.058	-17.0615	0.842799	ChemBridge	N-(3-chloro-4-fluorophenyl)-1,2-benzisothiazol-3-amine 1,1-dioxide	achiral	310.731	C13 H8 Cl F N2 O2 S	Solid	90	http://www.hit2lead.com/screening-compounds/7938227	0.681717	2.97553	-3.83332	-5.06894	1.67015	-4.58117	1.0558	-5.58514	0.056963	-0.17903	0.5		0	4.34844	[H]c1c([H])c([H])c2c(C(=NS2(=O)=O)N([H])c2c([H])c([H])c(c(c2[H])[Cl])F)c1[H]
	7972089	8	-21.1256	28	0	-1.01684	-4.20299	-20.146	1.88783	3.47695	1.01303	-48.0391	-17.2412	0.762952	ChemBridge	N-(3-fluorophenyl)-1,2-benzisothiazol-3-amine 1,1-dioxide	achiral	276.286	C13 H9 F N2 O2 S	Solid	90	http://www.hit2lead.com/screening-compounds/7972089	0.681717	2.39877	-3.05173	-5.08814	1.60775	-4.37732	1.08253	-5.39422	0.079767	-0.497905	0.51		0	4.23188	[H]c1c([H])c([H])c2c(C(=NS2(=O)=O)N([H])c2c([H])c([H])c([H])c(c2[H])F)c1[H]
	9026985	8	-20.4835	28	0	-0.649647	-4.37995	-20.2315	1.77426	2.87566	1.67401	-41.255	-17.9022	0.798716	ChemBridge	N-(2,3,4-trifluorophenyl)-1,2-benzisothiazol-3-amine 1,1-dioxide	achiral	312.267	C13 H7 F3 N2 O2 S	Solid	90	http://www.hit2lead.com/screening-compounds/9026985	0.681717	2.83579	-3.73422	-4.84749	1.96164	-4.17882	0.674148	-5.43832	0.036601	-0.125989	0.51		0	4.35765	[H]c1c([H])c([H])c2c(C(=NS2(=O)=O)N([H])c2c([H])c([H])c(c(c2F)F)F)c1[H]
	5314010	8	-21.1148	28	1	-0.813618	-4.28758	-20.6732	1.47712	3.37966	0.709871	-39.0102	-17.6104	0.819462	ChemBridge	N-(4-bromophenyl)-1,2-benzisothiazol-3-amine 1,1-dioxide	achiral	337.192	C13 H9 Br N2 O2 S	Solid	90	http://www.hit2lead.com/screening-compounds/5314010	0.444859	3.07927	-3.73067	-4.95824	1.41	-4.6698	0.721282	-5.03429	0.073711	-0.007166	0.51		0	4.42006	[H]c1c([H])c([H])c2c(C(=NS2(=O)=O)N([H])c2c([H])c([H])c(c([H])c2[H])[Br])c1[H]
	7919191	8	-21.597	28	0	-1.15248	-4.30533	-21.1083	2.33213	4.2491	1.09936	-48.4643	-17.4699	0.855517	ChemBridge	N-(3-bromophenyl)-1,2-benzisothiazol-3-amine 1,1-dioxide	achiral	337.192	C13 H9 Br N2 O2 S	Solid	90	http://www.hit2lead.com/screening-compounds/7919191	0.681717	3.05343	-3.6347	-5.10409	1.42135	-4.61295	0.450661	-5.37169	0.077778	-0.722048	0.52		0	4.42006	[H]c1c([H])c([H])c2c(C(=NS2(=O)=O)N([H])c2c([H])c([H])c([H])c(c2[H])[Br])c1[H]
	7903123	8	-21.3539	28	0	0	-4.47505	-20.9064	1.31099	2.93946	-0.667202	-52.3462	-18.1905	0.813965	ChemBridge	N-(2-bromophenyl)-1,2-benzisothiazol-3-amine 1,1-dioxide	achiral	337.192	C13 H9 Br N2 O2 S	Solid	90	http://www.hit2lead.com/screening-compounds/7903123	0.681717	2.76664	-3.67865	-4.88048	1.66239	-4.75817	0.76015	-5.20016	0.04613	-0.457326	0.51		0	4.42981	[H]c1c([H])c([H])c2c(C(=NS2(=O)=O)N([H])c2c([H])c([H])c([H])c([H])c2[Br])c1[H]
	7603434	8	-21.1508	31	0	-1.17373	-4.39914	-21.1914	2.75575	3.95965	2.02173	-59.5789	-15.9867	0.83948	ChemBridge	N-[3-(trifluoromethyl)phenyl]-1,2-benzisothiazol-3-amine 1,1-dioxide	achiral	326.294	C14 H9 F3 N2 O2 S	Solid	90	http://www.hit2lead.com/screening-compounds/7603434	0.681717	3.28863	-3.91046	-4.99165	1.87821	-4.03195	1.18037	-5.63766	0.035985	-0.558575	0.51		0	4.3768	[H]c1c([H])c([H])c2c(C(=NS2(=O)=O)N([H])c2c([H])c([H])c([H])c(c2[H])C(F)(F)F)c1[H]
	7646194	8	-20.9775	31	0	-1.20795	-4.41852	-21.4508	3.20924	4.10913	2.24617	-60.9565	-16.4787	0.865682	ChemBridge	N-[4-chloro-3-(trifluoromethyl)phenyl]-1,2-benzisothiazol-3-amine 1,1-dioxide	achiral	360.739	C14 H8 Cl F3 N2 O2 S	Solid	90	http://www.hit2lead.com/screening-compounds/7646194	0.681717	3.85257	-4.46324	-5.07811	2.17959	-4.57387	1.02044	-5.69563	0.042664	-0.210133	0.51		0	4.4441	[H]c1c([H])c([H])c2c(C(=NS2(=O)=O)N([H])c2c([H])c([H])c(c(c2[H])C(F)(F)F)[Cl])c1[H]
	5749659	8	-21.3407	35	0	0	-5.04878	-21.7372	1.9256	2.38004	1.27087	-51.0103	-15.4205	0.813394	ChemBridge	N-(2-isopropenylphenyl)-1,2-benzisothiazol-3-amine 1,1-dioxide	achiral	298.36	C16 H14 N2 O2 S	Solid	90	http://www.hit2lead.com/screening-compounds/5749659	0.441627	3.18364	-3.65922	-4.90247	2.08337	-3.93687	0.825878	-5.08931	0.045963	-0.552953	0.53		0	4.31457	[H]C([H])=C(c1c([H])c([H])c([H])c([H])c1N([H])C1c2c([H])c([H])c([H])c([H])c2S(N=1)(=O)=O)C([H])([H])[H]
	6563340	8	-20.8689	34	1	-0.732443	-4.53702	-20.0267	2.29018	3.45204	-0.776512	-47.673	-18.6549	0.849869	ChemBridge	N-(2-ethylphenyl)-1,2-benzisothiazol-3-amine 1,1-dioxide	achiral	286.349	C15 H14 N2 O2 S	Solid	90	http://www.hit2lead.com/screening-compounds/6563340	0.444859	3.00343	-3.60768	-4.86852	1.57382	-4.49281	0.820247	-5.10664	0.031795	-0.120108	0.48		0	4.27914	[H]c1c([H])c([H])c2c(C(=NS2(=O)=O)N([H])c2c([H])c([H])c([H])c([H])c2C([H])([H])C([H])([H])[H])c1[H]
	9015658	8	-20.4985	40	0	-1.02924	-4.95596	-19.5736	4.37035	4.26572	-1.24523	-57.6368	-20.9277	0.982227	ChemBridge	N-[2-(1-pyrrolidinyl)phenyl]-1,2-benzisothiazol-3-amine 1,1-dioxide	achiral	327.401	C17 H17 N3 O2 S	Solid	90	http://www.hit2lead.com/screening-compounds/9015658	0.681717	2.94926	-3.78054	-4.91268	1.58889	-4.45385	1.46994	-5.60073	0.054108	0.041895	0.52		0	4.32443	[H]c1c([H])c([H])c2c(C(=NS2(=O)=O)N([H])c2c([H])c([H])c([H])c([H])c2N2C([H])([H])C([H])([H])C([H])([H])C2([H])[H])c1[H]
	7541298	8	-20.3953	37	1	0	-5.33914	-21.9265	1.71043	4.50272	0.159267	-60.2058	-16.4487	1.00887	ChemBridge	3-(2-biphenylyloxy)-1,2-benzisothiazole 1,1-dioxide	achiral	335.376	C19 H13 N O3 S	Solid	90	http://www.hit2lead.com/screening-compounds/7541298	0.446294	3.74489	-4.27217	-5.05028	2.2529	-4.52055	0.5473	-4.84617	0.05934	-0.514051	0.51		0	4.09534	[H]c1c([H])c([H])c(c([H])c1[H])c1c([H])c([H])c([H])c([H])c1OC1c2c([H])c([H])c([H])c([H])c2S(N=1)(=O)=O
	5522322	9	-20.0127	41	0	0	-6.10525	-22.5128	4.37607	4.70488	0.661083	-68.1175	-16.8328	1.11979	ChemBridge	3-(2,6-dichlorophenyl)-N-(3,5-dimethylphenyl)-5-methyl-4-isoxazolecarboxamide	achiral	375.249	C19 H16 Cl2 N2 O2	Solid	90	http://www.hit2lead.com/screening-compounds/5522322	0.863575	4.85604	-5.1256	-4.86703	2.45041	-4.1224	2.44641	-4.67697	0.023989	0.604821	0.51	halide	0.429416	4.39833	[H]c1c([H])c(c(c(c1[H])[Cl])c1c(C(N([H])c2c([H])c(c([H])c(c2[H])C([H])([H])[H])C([H])([H])[H])=O)c(C([H])([H])[H])on1)[Cl]
	8912317	10	-20.2648	26	2	-4.22809	-4.50017	-16.0115	3.26661	7.9749	0.481401	-68.4294	-17.239	0.969022	ChemBridge	3-bromo-5-(4-chlorophenyl)pyrazolo[1,5-a]pyrimidine-7-carboxylic acid	achiral	352.571	C13 H7 Br Cl N3 O2	Unknown	85	http://www.hit2lead.com/screening-compounds/8912317	0.251362	3.20974	-3.62242	-4.78305	1.83823	-5.11339	0.682784	-5.21719	0.104125	-0.39387	0.48	halide;keto_def_heterocycle	0.7	4.2173	[H]c1c([H])c(c([H])c([H])c1c1c([H])c(C(=[O-/2])=[O-/2])n2c(c(c([H])n2)[Br])n1)[Cl]
	8912152	10	-20.6492	26	2	-4.29009	-4.37648	-15.8218	2.89936	7.72017	0.347006	-65.4851	-17.1838	0.946007	ChemBridge	3-chloro-5-(4-chlorophenyl)pyrazolo[1,5-a]pyrimidine-7-carboxylic acid	achiral	308.12	C13 H7 Cl2 N3 O2	Unknown	85	http://www.hit2lead.com/screening-compounds/8912152	0.251321	3.15641	-3.54035	-4.79047	1.68611	-5.2274	0.824351	-4.9971	0.093978	-0.210592	0.46	halide;keto_def_heterocycle	0.7	4.09926	[H]c1c([H])c(c([H])c([H])c1c1c([H])c(C(=[O-/2])=[O-/2])n2c(c(c([H])n2)[Cl])n1)[Cl]
	8912155	10	-20.3712	26	1	-4.1069	-4.60752	-15.944	3.34467	8.00231	0.669334	-72.9074	-15.3499	0.976598	ChemBridge	3-chloro-5-(2,4-dichlorophenyl)pyrazolo[1,5-a]pyrimidine-7-carboxylic acid	achiral	342.565	C13 H6 Cl3 N3 O2	Unknown	85	http://www.hit2lead.com/screening-compounds/8912155	0.251321	3.50238	-4.06749	-4.8589	1.58508	-5.16916	0.989739	-5.11474	0.131781	-0.309743	0.49	halide;keto_def_heterocycle	0.929416	4.18853	[H]c1c([H])c(c([H])c(c1c1c([H])c(C(=O)=O)n2c(c(c([H])n2)[Cl])n1)[Cl])[Cl]
	77757320	11	-20.0036	30	1	-4.99566	-4.48441	-13.9962	3.17975	9.57457	-0.079589	-50.8483	-15.9082	0.868598	ChemBridge	3-[6-(dimethylamino)-4-pyrimidinyl]benzoic acid	achiral	243.261	C13 H13 N3 O2	Dry Film	90	http://www.hit2lead.com/screening-compounds/77757318	0.257284	1.97196	-2.22647	-4.71777	1.86154	-5.03437	1.26225	-4.88341	0.185085	-0.752041	0.5		0	4.3205	[H]c1c([H])c(C(=[O-/2])=[O-/2])c([H])c(c1[H])c1c([H])c(nc([H])n1)N(C([H])([H])[H])C([H])([H])[H]
	5212267	12	-20.9354	35	2	-3.09144	-4.69992	-15.2279	2.26247	7.15414	-4.03075	-65.5769	-12.5262	1.10184	ChemBridge	{[3-cyano-4-(2-thienyl)-5,6,7,8-tetrahydro-2-quinolinyl]thio}acetic acid	achiral	330.425	C16 H14 N2 O2 S2	Solid	90	http://www.hit2lead.com/screening-compounds/5212267	0.253875	3.51358	-3.9352	-5.16512	1.24114	-5.29376	0.802771	-5.00278	0.020717	0.33246	0.52		0	4.0308	[H]c1c([H])c(c2c(C#N)c(nc3c2C([H])([H])C([H])([H])C([H])([H])C3([H])[H])SC([H])([H])C(=[O-/2])=[O-/2])sc1[H]
	7671847	13	-21.096	26	2	-2.97539	-4.53365	-15.9906	2.51977	5.94529	-2.59229	-62.1515	-11.8559	0.837559	ChemBridge	{[4-(2-thienyl)-6-(trifluoromethyl)-2-pyrimidinyl]thio}acetic acid	achiral	320.311	C11 H7 F3 N2 O2 S2	Solid	90	http://www.hit2lead.com/screening-compounds/7671847	0.257284	3.03686	-3.20312	-4.82231	2.13813	-5.84112	0.634532	-5.21655	0.101022	-0.665693	0.52		0	4.14949	[H]c1c(c2c([H])c([H])c([H])s2)nc(nc1C(F)(F)F)SC([H])([H])C(=[O-/2])=[O-/2]
	9248055	13	-20.6165	29	3	-2.93638	-4.53457	-15.8415	2.05908	5.70844	-2.46148	-60.2808	-14.1031	0.85009	ChemBridge	{[4-phenyl-6-(trifluoromethyl)-2-pyrimidinyl]thio}acetic acid	achiral	314.283	C13 H9 F3 N2 O2 S	Solid	90	http://www.hit2lead.com/screening-compounds/9248055	0.257284	3.28768	-3.49083	-4.80727	2.2937	-5.124	1.52942	-5.52686	0.08781	-0.852951	0.51		0	4.13645	[H]c1c([H])c([H])c(c([H])c1[H])c1c([H])c(C(F)(F)F)nc(n1)SC([H])([H])C(=[O-/2])=[O-/2]
	9258388	14	-21.3734	39	4	-3.30453	-5.49288	-18.0728	4.94849	6.15936	-1.89177	-70.191	-13.3514	1.11425	ChemBridge	N-(6-ethyl-2-phenylthieno[2,3-d]pyrimidin-4-yl)-N-methylglycine	achiral	327.401	C17 H17 N3 O2 S	Solid	90	http://www.hit2lead.com/screening-compounds/9258388	0.256967	4.11492	-4.12631	-4.82809	2.3283	-4.84041	1.23183	-4.90414	0.025997	0.717986	0.49		0	4.42012	[H]c1c([H])c([H])c(c([H])c1[H])c1nc(c2c([H])c(C([H])([H])C([H])([H])[H])sc2n1)N(C([H])([H])[H])C([H])([H])C(=[O-/2])=[O-/2]
	91523864	15	-21.318	30	2	-3.04291	-4.24846	-15.6358	0.7578	6.39555	-2.40684	-76.7382	-15.9298	0.896689	ChemBridge	[2-(1H-indazol-1-yl)phenyl]acetic acid	achiral	252.268	C15 H12 N2 O2	Dry Film	90	http://www.hit2lead.com/screening-compounds/91523866	0.256087	2.66663	-2.88567	-4.70596	1.56423	-4.79468	1.11062	-4.69781	0.056824	-0.794076	0.51		0	4.33183	[H]c1c([H])c([H])c(c(c1[H])C([H])([H])C(=[O-/2])=[O-/2])n1c2c([H])c([H])c([H])c([H])c2c([H])n1
	8889303	16	-20.0291	40	2	-2.46644	-4.77964	-18.8824	1.57289	8.49717	-0.334514	-70.934	-18.6061	1.13509	ChemBridge	4-(2,9-dimethyl-5,6-dihydropyrazolo[1,5-c]quinazolin-5-yl)benzoic acid	achiral	319.357	C19 H17 N3 O2	Unknown	85	http://www.hit2lead.com/screening-compounds/8889303	0.249555	2.75149	-3.18573	-4.8167	2.04451	-4.36173	0.778078	-4.67828	0.046704	-0.198759	0.47		0	4.00771	[H]c1c([H])c(c([H])c([H])c1C(=O)=O)[C@@]1([H])N([H])c2c([H])c([H])c(c([H])c2c2c([H])c(C([H])([H])[H])nn12)C([H])([H])[H]
	8913185	17	-20.1722	37	5	-2.32544	-5.16784	-20.9993	4.93593	5.40408	0.239772	-65.0789	-21.4185	0.851904	ChemBridge	N-1-naphthyl-N'-[2-(1H-pyrazol-1-yl)ethyl]urea	achiral	280.324	C16 H16 N4 O	Unknown	85	http://www.hit2lead.com/screening-compounds/8913185	1	1.8905	-2.67281	-4.77625	1.73912	-4.93806	4.61523	-5.88056	0.025957	-0.062707	0.52	polycyclic	0.242536	4.28958	[H]c1c([H])c([H])c2c(c([H])c([H])c([H])c2c1[H])N([H])C(N([H])C([H])([H])C([H])([H])n1c([H])c([H])c([H])n1)=O
	72585536	18	-21.0939	42	2	-2.88189	-5.23637	-18.4659	5.04161	6.56041	-1.47532	-67.5582	-14.411	1.02602	ChemBridge	4-{[3-(3,5-dimethyl-1H-pyrazol-1-yl)azetidin-1-yl]carbonyl}-6-fluoroquinolin-2(1H)-one	achiral	340.352	C18 H17 F N4 O2	Dry Film	90	http://www.hit2lead.com/screening-compounds/72585539	0.957554	1.11345	-2.20915	-4.71748	2.0035	-4.33603	0.600598	-5.03425	0.043365	0.446408	0.49		0	4.28727	[H]C1=C(C(N2C([H])([H])C([H])(C2([H])[H])n2c(c([H])c(C([H])([H])[H])n2)C([H])([H])[H])=O)c2c([H])c(c([H])c([H])c2N([H])C1=O)F
	60421228	18	-20.7089	48	6	-4.07055	-5.17347	-17.4346	2.17071	7.28963	0.182947	-68.5742	-16.1201	1.16602	ChemBridge	1-acetyl-4-[2-(1H-pyrazol-1-ylmethyl)benzyl]-1,4-diazepan-6-ol	racemic	328.409	C18 H24 N4 O2	Dry Film	90	http://www.hit2lead.com/screening-compounds/60421229	1	0.643833	-1.33006	-5.00392	2.19756	-6.09653	0.253095	-6.54281	0.031458	0.242401	0.45		0	4.6559	[H]c1c([H])c([H])c(c(c1[H])C([H])([H])N1C([H])([H])C([H])([H])N(C(C([H])([H])[H])=O)C([H])([H])[C@]([H])(C1([H])[H])O[H])C([H])([H])n1c([H])c([H])c([H])n1
	23266480	18	-21.7659	44	5	-3.3811	-5.09262	-20.3514	2.04394	8.14633	0.326737	-63.9201	-15.6024	1.19149	ChemBridge	{4-[(1-methyl-3-phenyl-1H-pyrazol-4-yl)methyl]piperazin-1-yl}acetic acid	achiral	314.382	C17 H22 N4 O2	Dry Film	90	http://www.hit2lead.com/screening-compounds/23266479	0.257284	0.109393	-1.25473	-4.87967	2.15435	-5.22136	0.854566	-4.93216	0.027087	0.740811	0.48		0	4.52026	[H]c1c([H])c([H])c(c([H])c1[H])c1c(c([H])n(C([H])([H])[H])n1)C([H])([H])N1C([H])([H])C([H])([H])N(C([H])([H])C(=[O-/2])=[O-/2])C([H])([H])C1([H])[H]
	53369416	19	-20.0525	42	3	-1.63619	-5.01377	-20.463	1.84618	6.56965	0.112755	-62.1581	-18.3313	1.00707	ChemBridge	N-[2-(3,5-dimethyl-1H-pyrazol-4-yl)ethyl]-1-methyl-1H-indole-6-carboxamide	achiral	296.367	C17 H20 N4 O	Dry Film	90	http://www.hit2lead.com/screening-compounds/53369415	1	2.2317	-2.96219	-4.86935	2.36532	-5.45347	2.51529	-5.56941	0.07584	0.989112	0.51		0	4.39312	[H]c1c([H])c2c([H])c([H])n(c2c([H])c1C(N([H])C([H])([H])C([H])([H])c1c(C([H])([H])[H])nn([H])c1C([H])([H])[H])=O)C([H])([H])[H]
	46643620	19	-20.7947	42	3	-1.76936	-5.18361	-21.0271	2.22335	5.94332	0.894439	-72.1154	-19.5232	0.973406	ChemBridge	N-[2-(3,5-dimethyl-1H-pyrazol-4-yl)ethyl]-1-methyl-1H-indole-3-carboxamide	achiral	296.367	C17 H20 N4 O	Dry Film	90	http://www.hit2lead.com/screening-compounds/46643620	0.993737	2.31873	-2.79654	-4.78543	2.40836	-5.5506	2.48495	-5.63857	0.021955	0.467782	0.45		0	4.39462	[H]c1c([H])c([H])c2c(c1[H])c(C(N([H])C([H])([H])C([H])([H])c1c(C([H])([H])[H])nn([H])c1C([H])([H])[H])=O)c([H])n2C([H])([H])[H]
	75816080	19	-23.506	44	6	-3.0282	-4.89522	-22.8655	5.37531	5.80809	-1.33419	-71.2507	-20.2323	0.931999	ChemBridge	N-[3-(3,5-dimethyl-1H-pyrazol-4-yl)propyl]-2-[2-(trifluoromethyl)phenyl]acetamide	achiral	339.355	C17 H20 F3 N3 O	Dry Film	90	http://www.hit2lead.com/screening-compounds/75816082	1	3.03893	-3.54153	-4.7676	2.71991	-5.03873	1.67351	-5.40254	0.011402	0.138212	0.51		0	4.81172	[H]c1c([H])c([H])c(c(c1[H])C([H])([H])C(N([H])C([H])([H])C([H])([H])C([H])([H])c1c(C([H])([H])[H])nn([H])c1C([H])([H])[H])=O)C(F)(F)F
	34688308	19	-20.0712	47	4	-2.4427	-5.0549	-19.2525	2.37258	6.03663	0.601621	-62.589	-22.5581	0.981909	ChemBridge	3-(1H-pyrazol-4-yl)-N-(3,3,5,5-tetramethylcyclohexyl)propanamide	achiral	277.405	C16 H27 N3 O	Dry Film	90	http://www.hit2lead.com/screening-compounds/34688307	1	2.39582	-2.23515	-4.58235	2.28144	-4.4269	0.433621	-5.63759	0.012933	-0.382476	0.52		0	4.39294	[H]c1c(c([H])n([H])n1)C([H])([H])C([H])([H])C(N([H])C1([H])C([H])([H])C(C([H])([H])[H])(C([H])([H])[H])C([H])([H])C(C([H])([H])[H])(C([H])([H])[H])C1([H])[H])=O
	24009704	20	-21.1661	46	3	-3.74369	-5.24233	-20.3976	3.24467	7.74799	4.02657	-57.636	-19.0088	1.08861	ChemBridge	1-[(3-{[(2R*,6S*)-2,6-dimethyl-4-morpholinyl]carbonyl}-1H-pyrazol-5-yl)methyl]-1H-benzimidazole	racemic	339.392	C18 H21 N5 O2	Dry Film	90	http://www.hit2lead.com/screening-compounds/24009703	0.746892	1.2045	-2.29163	-4.67475	2.28372	-5.22333	3.73955	-5.25012	0.006979	-0.389142	0.51		0	4.33844	[H]c1c([H])c([H])c2c(c1[H])nc([H])n2C([H])([H])c1c([H])c(C(N2C([H])([H])[C@]([H])(C([H])([H])[H])O[C@]([H])(C([H])([H])[H])C2([H])[H])=O)nn1[H]
	50945320	20	-21.286	43	3	-4.4917	-5.22953	-20.7812	6.21328	7.68986	4.64791	-61.066	-19.8209	1.07522	ChemBridge	1-{[3-(1,3-dihydro-2H-isoindol-2-ylcarbonyl)-1H-pyrazol-5-yl]methyl}-1H-benzimidazole	achiral	343.382	C20 H17 N5 O	Dry Film	90	http://www.hit2lead.com/screening-compounds/50945322	0.727528	2.57242	-2.89642	-4.77044	1.85844	-5.21658	1.45962	-5.31998	0.018573	-0.691799	0.53		0	4.15894	[H]c1c([H])c([H])c2c(c1[H])C([H])([H])N(C(c1c([H])c(C([H])([H])n3c4c([H])c([H])c([H])c([H])c4nc3[H])n([H])n1)=O)C2([H])[H]
	86562672	20	-20.5697	41	1	0	-4.95907	-23.1977	1.368	5.00388	1.17712	-71.4223	-22.5075	0.944672	ChemBridge	2-{[3-(3-fluorophenyl)-1H-pyrazol-4-yl]carbonyl}-1-methyl-1,2,3,4-tetrahydropyrrolo[1,2-a]pyrazine	racemic	324.352	C18 H17 F N4 O	Dry Film	90	http://www.hit2lead.com/screening-compounds/86562668	0.806417	2.891	-3.40526	-4.52857	1.5822	-5.04526	2.22675	-5.18171	0.017819	0.602531	0.52		0	4.5363	[H]c1c([H])c(c([H])c(c1[H])F)c1c(C(N2C([H])([H])C([H])([H])n3c([H])c([H])c([H])c3[C@]2([H])C([H])([H])[H])=O)c([H])n([H])n1
	8905829	21	-21.0715	26	0	-0.978579	-4.80401	-19.4769	0.811973	4.0285	0.896018	-45.7619	-17.9739	0.820663	ChemBridge	N-(2-bromo-4-methylphenyl)-4-iodo-1H-pyrazole-3-carboxamide	achiral	406.017	C11 H9 Br I N3 O	Unknown	85	http://www.hit2lead.com/screening-compounds/8905829	0.61003	3.54342	-3.59006	-5.0091	2.21476	-4.98099	0.937801	-4.74909	0.07908	-0.160036	0.49	bromide or iodide;halide	0.913201	4.76354	[H]c1c([H])c(c(c([H])c1C([H])([H])[H])[Br])N([H])C(c1c(c([H])n([H])n1)I)=O
	66751528	22	-21.2609	36	4	-1.88843	-4.70289	-19.8552	0.705164	5.16272	-0.260817	-53.0773	-18.7989	0.884209	ChemBridge	N-[2-(1H-imidazol-4-yl)ethyl]indane-1-carboxamide	racemic	255.315	C15 H17 N3 O	Dry Film	90	http://www.hit2lead.com/screening-compounds/66751527	0.769239	1.52038	-1.90237	-4.79564	1.7103	-5.58137	2.01101	-5.73942	0.196473	0.712191	0.48		0	4.93822	[H]c1c([H])c([H])c2c(c1[H])C([H])([H])C([H])([H])[C@@]2([H])C(N([H])C([H])([H])C([H])([H])c1c([H])n([H])c([H])n1)=O
	45395960	22	-20.9558	41	3	-1.92332	-5.41845	-20.8416	2.62526	5.89832	0.883775	-61.1199	-18.452	0.898369	ChemBridge	N-[2-(1H-imidazol-4-yl)ethyl]-2,3,5,6-tetramethylbenzamide	achiral	271.357	C16 H21 N3 O	Dry Film	90	http://www.hit2lead.com/screening-compounds/45395958	0.856797	2.89453	-3.08805	-4.74675	1.61009	-6.11127	1.71163	-5.44396	0.186111	0.27614	0.5		0	4.81922	[H]c1c(c(c(C(N([H])C([H])([H])C([H])([H])c2c([H])n([H])c([H])n2)=O)c(c1C([H])([H])[H])C([H])([H])[H])C([H])([H])[H])C([H])([H])[H]
	9305921	22	-20.0094	36	2	-1.24125	-5.31258	-20.33	1.50606	4.97461	1.79675	-69.1982	-16.9673	0.763257	ChemBridge	2-methyl-N-(4-pyridinylmethyl)-4-quinolinecarboxamide	achiral	277.32	C17 H15 N3 O	Solid	90	http://www.hit2lead.com/screening-compounds/9305921	1	2.15514	-2.84727	-5.02344	1.81308	-4.41078	7.29224	-5.33653	0.03672	0.891181	0.46		0	4.56166	[H]c1c([H])c([H])c2c(c1[H])c(C(N([H])C([H])([H])c1c([H])c([H])nc([H])c1[H])=O)c([H])c(C([H])([H])[H])n2
	65465400	22	-20.6256	40	2	-1.68891	-5.76549	-20.2022	4.37509	7.16921	-2.25692	-61.4181	-17.9899	0.990581	ChemBridge	2,4-dimethyl-N-[(5-methyl-1H-imidazol-4-yl)methyl]quinoline-7-carboxamide	achiral	294.351	C17 H18 N4 O	Dry Film	90	http://www.hit2lead.com/screening-compounds/65465399	0.99897	2.52822	-2.67889	-4.85567	2.3468	-4.64147	4.25648	-5.54693	0.048287	0.422145	0.47		0	4.10821	[H]c1c([H])c2c(c([H])c(C([H])([H])[H])nc2c([H])c1C(N([H])C([H])([H])c1c(C([H])([H])[H])n([H])c([H])n1)=O)C([H])([H])[H]
	9346041	23	-20.4885	39	2	-2.18476	-4.91791	-22.0969	4.50841	8.39572	0.346893	-56.4004	-20.505	1.02891	ChemBridge	4-(3-hydroxyphenyl)-2-methyl-N-propyl-3-pyridinecarboximidamide	achiral	269.342	C16 H19 N3 O	Solid	90	http://www.hit2lead.com/screening-compounds/9346041	0.45916	2.66884	-2.52098	-4.81958	1.84047	-4.65964	1.51287	-4.7527	0.111523	0.68213	0.48		0	4.13636	[H]c1c([H])c(c([H])c(c1[H])O[H])c1c([H])c([H])nc(c1C(=N[H])N([H])C([H])([H])C([H])([H])C([H])([H])[H])C([H])([H])[H]
	16707928	24	-20.636	41	1	-0.708698	-5.61451	-21.5033	2.24886	5.65731	0.348091	-65.0319	-15.8095	1.03957	ChemBridge	6,8-dimethyl-3-(4-phenyl-1H-imidazol-5-yl)quinolin-2(1H)-one	achiral	315.368	C20 H17 N3 O	Dry Film	90	http://www.hit2lead.com/screening-compounds/16707928	0.350408	3.17251	-3.25521	-4.94347	1.53646	-5.27919	4.90405	-5.76288	0.061272	-0.159992	0.49		0	4.35238	[H]C1=C(C(N([H])c2c1c([H])c(c([H])c2C([H])([H])[H])C([H])([H])[H])=O)c1c(c2c([H])c([H])c([H])c([H])c2[H])nc([H])n1[H]
	69268576	24	-21.1875	30	0	-0.643574	-5.16973	-18.8017	1.07396	1.98403	0.869284	-68.9117	-15.8702	0.761777	ChemBridge	8-(2,4-dimethyl-1H-imidazol-5-yl)-6-fluoroquinoline	achiral	241.264	C14 H12 F N3	Dry Film	90	http://www.hit2lead.com/screening-compounds/69268575	0.499836	2.78172	-3.05203	-4.73785	2.15857	-4.94734	1.55926	-5.0435	0.186863	-0.653327	0.49		0	5.15864	[H]c1c(c2c(c([H])c([H])c([H])n2)c([H])c1F)c1c(C([H])([H])[H])nc(C([H])([H])[H])n1[H]
	15538427	24	-20.3289	39	3	-0.764597	-5.82184	-22.174	1.46544	6.60966	0.066183	-57.1953	-18.5578	0.955224	ChemBridge	3-{1-[(4-phenyl-1H-imidazol-5-yl)carbonyl]-3-azetidinyl}pyridine	achiral	304.346	C18 H16 N4 O	Dry Film	90	http://www.hit2lead.com/screening-compounds/15538427	0.713569	1.69746	-1.32354	-4.64411	2.05165	-5.58897	1.21228	-6.12645	0.027214	0.366986	0.51		0	4.44695	[H]c1c([H])c([H])c(c([H])c1[H])c1c(C(N2C([H])([H])C([H])(c3c([H])c([H])c([H])nc3[H])C2([H])[H])=O)n([H])c([H])n1
	77041368	25	-21.1205	45	3	-3.0593	-5.42855	-19.1512	2.89486	6.47569	1.53653	-65.4499	-15.6999	1.14483	ChemBridge	5-(acetylamino)-2-chloro-N-methyl-N-[(1-methyl-1H-benzimidazol-2-yl)methyl]benzamide	achiral	370.833	C19 H19 Cl N4 O2	Dry Film	90	http://www.hit2lead.com/screening-compounds/77041369	1	2.48218	-3.67514	-4.54197	2.19231	-5.13921	1.35352	-5.23101	0.054277	0.539724	0.51		0	4.10949	[H]c1c([H])c([H])c2c(c1[H])nc(C([H])([H])N(C(c1c([H])c(c([H])c([H])c1[Cl])N([H])C(C([H])([H])[H])=O)=O)C([H])([H])[H])n2C([H])([H])[H]
	40702196	25	-20.1353	56	2	-3.41416	-5.22038	-18.2188	4.42266	7.19545	1.46787	-70.9671	-21.0778	1.23624	ChemBridge	3-({3-[(3,4-dimethylphenyl)amino]-1-piperidinyl}carbonyl)-1-methyl-4(1H)-quinolinone	racemic	389.49	C24 H27 N3 O2	Dry Film	85	http://www.hit2lead.com/screening-compounds/40702196	0.769711	3.37096	-3.93183	-4.55493	1.63394	-4.85507	1.13009	-4.93513	0.035816	0.662445	0.52		0	5.11454	[H]C1=C(C(c2c([H])c([H])c([H])c([H])c2N1C([H])([H])[H])=O)C(N1C([H])([H])C([H])([H])C([H])([H])[C@]([H])(C1([H])[H])N([H])c1c([H])c([H])c(c(c1[H])C([H])([H])[H])C([H])([H])[H])=O
	32736908	25	-21.6596	47	3	-3.25733	-6.2764	-20.8557	7.18091	6.23032	1.30459	-76.6927	-20.9851	1.135	ChemBridge	N-[(6-fluoro-1H-benzimidazol-2-yl)methyl]-N,1,6-trimethyl-4-oxo-1,4-dihydroquinoline-3-carboxamide	achiral	378.4	C21 H19 F N4 O2	Dry Film	90	http://www.hit2lead.com/screening-compounds/32736909	0.769711	2.25297	-3.03977	-4.56727	2.09668	-5.24112	0.940453	-4.85254	0.047006	0.64193	0.48	Anil_di_alk_E;halide	0.63354	4.01194	[H]C1=C(C(c2c([H])c(c([H])c([H])c2N1C([H])([H])[H])C([H])([H])[H])=O)C(N(C([H])([H])[H])C([H])([H])c1nc2c([H])c([H])c(c([H])c2n1[H])F)=O
	16593852	26	-21.8695	44	4	-3.54528	-4.77522	-22.698	2.89852	8.46156	3.80627	-81.4062	-19.4203	1.06565	ChemBridge	N-methyl-N-[2-(4-methyl-1H-benzimidazol-2-yl)ethyl]pyrazolo[1,5-a]pyridine-7-carboxamide	achiral	333.387	C19 H19 N5 O	Dry Film	90	http://www.hit2lead.com/screening-compounds/16593852	0.773921	2.8845	-3.04452	-4.72956	1.92593	-4.53355	2.74535	-4.79065	0.092251	0.80107	0.52		0	4.15471	[H]c1c([H])c(c2c(c1[H])n([H])c(C([H])([H])C([H])([H])N(C(c1c([H])c([H])c([H])c3c([H])c([H])nn13)=O)C([H])([H])[H])n2)C([H])([H])[H]
	43932212	26	-21.1341	48	3	-3.51864	-5.0609	-20.2608	2.87318	6.97877	4.03279	-84.3844	-12.0109	1.10563	ChemBridge	2-{[1-(pyrazolo[1,5-a]pyridin-3-ylcarbonyl)-3-piperidinyl]methyl}-1H-benzimidazole	racemic	359.424	C21 H21 N5 O	Dry Film	90	http://www.hit2lead.com/screening-compounds/43932213	0.851622	2.84343	-3.33153	-4.64769	1.82474	-4.75982	3.17794	-5.06265	0.085438	0.668535	0.52		0	4.05889	[H]c1c([H])c([H])c2c(c1[H])nc(C([H])([H])[C@]1([H])C([H])([H])C([H])([H])C([H])([H])N(C(c3c([H])nn4c([H])c([H])c([H])c([H])c34)=O)C1([H])[H])n2[H]
	88156992	26	-21.1638	48	3	-3.46094	-4.39149	-20.1208	3.45724	7.37909	1.88911	-77.5709	-19.2548	1.05451	ChemBridge	2-{[1-(1-benzofuran-5-ylcarbonyl)-3-piperidinyl]methyl}-1H-benzimidazole	racemic	359.421	C22 H21 N3 O2	Dry Film	90	http://www.hit2lead.com/screening-compounds/88156992	0.905717	3.76582	-4.17289	-4.46762	1.90728	-5.73145	0.694042	-5.18067	0.018803	0.521952	0.52		0	4.09934	[H]c1c([H])c([H])c2c(c1[H])nc(C([H])([H])[C@]1([H])C([H])([H])C([H])([H])C([H])([H])N(C(c3c([H])c([H])c4c(c3[H])c([H])c([H])o4)=O)C1([H])[H])n2[H]
	86051912	26	-22.2589	47	3	-3.29398	-4.35451	-22.7699	3.72846	8.62827	1.89999	-75.4711	-18.3792	1.06028	ChemBridge	2-{[3-(1H-benzimidazol-2-ylmethyl)piperidin-1-yl]carbonyl}-6-methyl-4H-pyran-4-one	racemic	351.399	C20 H21 N3 O3	Dry Film	90	http://www.hit2lead.com/screening-compounds/86051915	0.750449	2.45781	-2.71603	-4.68216	1.5682	-5.73697	1.55786	-5.69725	0.166244	0.582938	0.52		0	4.186	[H]C1=C(C(N2C([H])([H])C([H])([H])C([H])([H])[C@@]([H])(C([H])([H])c3nc4c([H])c([H])c([H])c([H])c4n3[H])C2([H])[H])=O)OC(=C([H])C1=O)C([H])([H])[H]
	94114608	26	-20.5625	51	6	-3.68972	-4.43206	-19.9544	3.22413	7.47904	0.837362	-83.1567	-14.7287	1.23696	ChemBridge	2-(1H-benzimidazol-2-yl)-N-[2-(2-oxopiperidin-1-yl)ethyl]pyrrolidine-1-carboxamide	racemic	355.434	C19 H25 N5 O2	Dry Film	90	http://www.hit2lead.com/screening-compounds/94114611	1	1.24157	-1.91942	-4.79146	1.73154	-5.51035	9.10159	-5.82942	0.029087	0.797487	0.48		0	4.01706	[H]c1c([H])c([H])c2c(c1[H])nc([C@@]1([H])C([H])([H])C([H])([H])C([H])([H])N1C(N([H])C([H])([H])C([H])([H])N1C(C([H])([H])C([H])([H])C([H])([H])C1([H])[H])=O)=O)n2[H]
	5344036	27	-22.4699	35	0	-1.22453	-5.27323	-22.858	2.0583	7.10823	0.686533	-64.8016	-18.7834	0.740928	ChemBridge	methyl 2-(3-aminophenyl)-4-quinolinecarboxylate	achiral	278.305	C17 H14 N2 O2	Solid	90	http://www.hit2lead.com/screening-compounds/5344036	1	3.47699	-3.86735	-4.9112	1.62801	-3.6098	2.17097	-4.63545	0.172948	-0.019496	0.54		0	4.05186	[H]c1c([H])c(c([H])c(c1[H])N([H])[H])c1c([H])c(C(=O)OC([H])([H])[H])c2c([H])c([H])c([H])c([H])c2n1
	8813475	27	-20.4876	32	0	0	-5.22617	-22.446	1.75355	4.49564	1.56987	-61.7106	-16.6931	0.732975	ChemBridge	methyl 2-(4-pyridinyl)-4-quinolinecarboxylate	achiral	264.279	C16 H12 N2 O2	Unknown	85	http://www.hit2lead.com/screening-compounds/8813475	1	3.2982	-3.55632	-4.82772	1.90487	-4.09587	2.2576	-4.66833	0.105016	0.243256	0.49		0	4.51196	[H]c1c([H])c([H])c2c(c1[H])c(C(=O)OC([H])([H])[H])c([H])c(c1c([H])c([H])nc([H])c1[H])n2
	6131958	27	-20.1685	33	0	0	-5.24538	-22.5845	1.72339	4.59432	2.19787	-66.9335	-17.4669	0.793102	ChemBridge	methyl 2-(5-methyl-2-thienyl)-4-quinolinecarboxylate	achiral	283.345	C16 H13 N O2 S	Solid	90	http://www.hit2lead.com/screening-compounds/6131958	1	4.80704	-4.90433	-4.89086	1.5798	-4.59943	1.04637	-5.27924	0.201761	-0.081551	0.52		0	4.81995	[H]c1c([H])c([H])c2c(c1[H])c(C(=O)OC([H])([H])[H])c([H])c(c1c([H])c([H])c(C([H])([H])[H])s1)n2
	7897845	27	-20.0823	40	2	-2.41088	-5.70904	-21.6062	5.0591	7.93322	1.91374	-75.6743	-15.2874	1.0234	ChemBridge	1-{4-methoxy-3-[(8-quinolinyloxy)methyl]phenyl}ethanone	achiral	307.343	C19 H17 N O3	Solid	90	http://www.hit2lead.com/screening-compounds/7897845	1	3.06671	-3.08421	-4.64142	1.26472	-4.89253	1.16291	-4.90674	0.05476	0.104029	0.51		0	4.60893	[H]c1c([H])c(c2c(c1[H])c([H])c([H])c([H])n2)OC([H])([H])c1c([H])c(C(C([H])([H])[H])=O)c([H])c([H])c1OC([H])([H])[H]
	36801092	27	-22.738	49	3	-3.14413	-5.90397	-20.8488	5.81534	5.4621	0.962536	-70.0581	-17.9329	1.17288	ChemBridge	6-{2-[(2-methoxybenzyl)oxy]phenyl}-N,N-dimethylnicotinamide	achiral	362.422	C22 H22 N2 O3	Dry Film	90	http://www.hit2lead.com/screening-compounds/36801091	1	2.94533	-3.23714	-4.47743	1.03414	-4.47729	1.52815	-5.017	0.105214	-0.20341	0.48		0	4.53874	[H]c1c([H])c([H])c(c(c1[H])c1c([H])c([H])c(C(N(C([H])([H])[H])C([H])([H])[H])=O)c([H])n1)OC([H])([H])c1c([H])c([H])c([H])c([H])c1OC([H])([H])[H]
	83020608	27	-20.2731	54	4	-2.73364	-5.92608	-23.259	7.24832	6.2161	3.72934	-73.9386	-18.7744	1.29706	ChemBridge	3-(4,6-dimethylpyridin-2-yl)-N-methyl-N-[2-(4-methylphenoxy)ethyl]benzamide	achiral	374.475	C24 H26 N2 O2	Dry Film	90	http://www.hit2lead.com/screening-compounds/83020611	1	4.74683	-4.50799	-4.57764	1.93492	-3.90143	1.67511	-4.82687	0.043291	0.038081	0.5		0	4.90486	[H]c1c([H])c(C(N(C([H])([H])[H])C([H])([H])C([H])([H])Oc2c([H])c([H])c(c([H])c2[H])C([H])([H])[H])=O)c([H])c(c1[H])c1c([H])c(c([H])c(C([H])([H])[H])n1)C([H])([H])[H]
	19925504	28	-20.258	30	1	-2.84283	-4.50351	-15.2454	0.516569	5.63064	0.097204	-58.5168	-18.9838	0.794562	ChemBridge	4-(2-methoxypyridin-3-yl)-3-methylbenzoic acid	achiral	243.258	C14 H13 N O3	Dry Film	90	http://www.hit2lead.com/screening-compounds/19925504	0.256418	2.39399	-2.64256	-4.66347	1.86412	-4.51246	1.47036	-4.61804	0.080831	-0.440156	0.51		0	4.17765	[H]c1c([H])c(c2c([H])c([H])c([H])nc2OC([H])([H])[H])c(c([H])c1C(=O)=O)C([H])([H])[H]
	9028666	28	-20.0564	22	1	-3.56311	-2.99612	-12.0095	1.27556	4.12745	-2.25116	-43.1831	-16.379	0.510557	ChemBridge	6-methyl-4-quinolinecarboxylic acid	achiral	187.195	C11 H9 N O2	Solid	90	http://www.hit2lead.com/screening-compounds/9028666	0.257284	1.79754	-2.18192	-4.64683	2.31072	-4.02256	1.56655	-4.58425	0.178276	-0.521083	0.63		0	4.30191	[H]c1c([H])c2c(c([H])c1C([H])([H])[H])c(C(=[O-/2])=[O-/2])c([H])c([H])n2
	5266317	29	-21.1548	26	2	-2.98716	-3.94708	-13.7158	1.34216	4.10174	-3.51298	-46.8661	-16.6307	0.628905	ChemBridge	6-bromo-1-ethyl-4-oxo-1,4-dihydro-3-quinolinecarboxylic acid	achiral	296.117	C12 H10 Br N O3	Solid	90	http://www.hit2lead.com/screening-compounds/5266317	0.256933	1.51339	-2.60291	-4.68474	2.14031	-4.81348	0.381026	-4.40778	0.059015	0.370287	0.44		0	4.21343	[H]C1=C(C(=O)=O)C(c2c([H])c(c([H])c([H])c2N1C([H])([H])C([H])([H])[H])[Br])=O
	9282418	29	-20.6306	29	2	-3.68271	-4.01062	-12.8536	1.78402	4.9869	-2.70186	-38.6686	-16.6129	0.708833	ChemBridge	6-chloro-1-isopropyl-4-oxo-1,4-dihydro-3-quinolinecarboxylic acid	achiral	265.692	C13 H12 Cl N O3	Solid	90	http://www.hit2lead.com/screening-compounds/9282418	0.254504	1.70043	-2.84148	-4.71021	2.03724	-4.8178	0.527224	-4.87537	0.069971	0.777111	0.29		0	4.11393	[H]C1=C(C(=[O-/2])=[O-/2])C(c2c([H])c(c([H])c([H])c2N1C([H])(C([H])([H])[H])C([H])([H])[H])[Cl])=O
	91191920	29	-20.1415	32	4	-0.622067	-4.58999	-22.1483	1.1214	2.64099	2.42787	-47.1455	-16.0643	0.648	ChemBridge	1-allyl-3-(hydroxymethyl)-6-methylquinolin-2(1H)-one	achiral	229.274	C14 H15 N O2	Dry Film	90	http://www.hit2lead.com/screening-compounds/91191917	0.674768	2.11024	-2.57856	-4.48686	2.03129	-5.52112	1.07971	-4.62429	0.069769	-0.534387	0.33	Anil_di_alk_E	0.204124	4.73547	[H]C([H])=C([H])C([H])([H])N1C(C(=C([H])c2c([H])c(c([H])c([H])c12)C([H])([H])[H])C([H])([H])O[H])=O
	14351832	30	-21.3011	31	0	-1.7196	-4.9694	-19.2879	3.13061	4.62	0.490095	-65.4851	-14.9293	0.82797	ChemBridge	2-chloro-5-(5-fluoroquinolin-8-yl)benzamide	achiral	300.715	C16 H10 Cl F N2 O	Dry Film	90	http://www.hit2lead.com/screening-compounds/14351832	0.649485	3.54823	-4.17085	-4.95886	2.27738	-4.35023	1.84455	-4.85748	0.175635	0.250447	0.53	halide	0.429416	4.40115	[H]c1c([H])c(c(C(N([H])[H])=O)c([H])c1c1c([H])c([H])c(c2c([H])c([H])c([H])nc12)F)[Cl]
	79266256	30	-20.1552	32	2	-1.54877	-4.91524	-20.6359	4.86919	5.25055	-0.556127	-42.1986	-21.8666	0.853667	ChemBridge	2-chloro-N-(pyrazolo[1,5-a]pyridin-3-ylmethyl)benzamide	achiral	285.728	C15 H12 Cl N3 O	Dry Film	90	http://www.hit2lead.com/screening-compounds/79266255	0.713014	2.52445	-3.5002	-4.71248	2.1823	-4.59046	2.70738	-4.77462	0.02547	0.446219	0.51		0	4.66063	[H]c1c([H])c([H])c(c(C(N([H])C([H])([H])c2c([H])nn3c([H])c([H])c([H])c([H])c23)=O)c1[H])[Cl]
	7782308	31	-20.6375	40	2	-3.33659	-5.4757	-19.2198	2.84444	7.23728	3.57264	-61.8004	-16.7196	1.09058	ChemBridge	1-(2-chlorobenzyl)-3-[2-oxo-2-(2-thienyl)ethylidene]-1,3-dihydro-2H-indol-2-one	achiral	379.859	C21 H14 Cl N O2 S	Solid	90	http://www.hit2lead.com/screening-compounds/7782308	0.627546	4.92009	-4.93362	-4.694	1.68811	-5.45916	0.286683	-4.91673	0.067546	0.099888	0.49		0	4.66914	[H]C(=C1C(N(c2c([H])c([H])c([H])c([H])c12)C([H])([H])c1c([H])c([H])c([H])c([H])c1[Cl])=O)C(c1c([H])c([H])c([H])s1)=O
	7960222	31	-20.0724	46	4	-3.12747	-5.01931	-18.2997	2.16354	6.15593	1.79944	-83.4283	-17.205	1.12821	ChemBridge	1-[1-(2-chloro-6-fluorobenzyl)-1H-indol-3-yl]-2-(4-morpholinyl)-2-oxoethanone	achiral	400.831	C21 H18 Cl F N2 O3	Solid	90	http://www.hit2lead.com/screening-compounds/7960222	0.891541	3.33195	-3.78376	-4.56987	2.07171	-5.06489	2.2129	-4.86573	0.019121	0.669645	0.49		0	4.3936	[H]c1c([H])c(c(c(c1[H])[Cl])C([H])([H])n1c([H])c(C(C(N2C([H])([H])C([H])([H])OC([H])([H])C2([H])[H])=O)=O)c2c([H])c([H])c([H])c([H])c12)F
	9021357	31	-20.6329	45	4	-3.34998	-5.15205	-18.2425	0.781484	5.61586	3.72151	-73.7748	-16.365	1.05589	ChemBridge	1-(1-benzyl-1H-indol-3-yl)-2-oxo-2-(1-pyrrolidinyl)ethanone	achiral	332.396	C21 H20 N2 O2	Solid	90	http://www.hit2lead.com/screening-compounds/9021357	0.891541	3.57785	-3.61676	-4.44446	1.11611	-5.42316	0.329401	-4.91298	0.02501	0.547215	0.48		0	4.64909	[H]c1c([H])c([H])c(c([H])c1[H])C([H])([H])n1c([H])c(C(C(N2C([H])([H])C([H])([H])C([H])([H])C2([H])[H])=O)=O)c2c([H])c([H])c([H])c([H])c12
	9017873	31	-21.2099	35	3	-3.26684	-4.74551	-17.8473	1.26256	5.89836	1.66769	-74.9553	-15.9115	0.959187	ChemBridge	2-[1-(2-chlorobenzyl)-1H-indol-3-yl]-2-oxoacetamide	achiral	312.75	C17 H13 Cl N2 O2	Solid	90	http://www.hit2lead.com/screening-compounds/9017873	0.614809	2.92966	-3.59887	-4.91453	2.01739	-5.06291	1.08207	-4.89361	0.023236	0.082792	0.46		0	4.04473	[H]c1c([H])c([H])c(c(c1[H])C([H])([H])n1c([H])c(C(C(N([H])[H])=O)=O)c2c([H])c([H])c([H])c([H])c12)[Cl]
	9026807	31	-21.3408	35	3	-3.29591	-4.81376	-17.6884	1.36566	5.84822	1.37248	-74.2435	-15.5711	0.975473	ChemBridge	2-[1-(2-chloro-6-fluorobenzyl)-1H-indol-3-yl]-2-oxoacetamide	achiral	330.741	C17 H12 Cl F N2 O2	Solid	90	http://www.hit2lead.com/screening-compounds/9026807	0.614809	2.90674	-3.6719	-4.95495	1.98183	-5.01833	2.64569	-4.94794	0.025132	0.297222	0.45		0	4.07879	[H]c1c([H])c(c(c(c1[H])[Cl])C([H])([H])n1c([H])c(C(C(N([H])[H])=O)=O)c2c([H])c([H])c([H])c([H])c12)F
	9121377	31	-21.6376	37	3	-3.36211	-5.02301	-19.1789	1.00841	5.7456	4.08878	-77.5482	-16.8891	1.02458	ChemBridge	methyl [1-(2-fluorobenzyl)-1H-indol-3-yl](oxo)acetate	achiral	311.307	C18 H14 F N O3	Solid	90	http://www.hit2lead.com/screening-compounds/9121377	0.765749	3.69022	-3.9316	-4.83124	1.97742	-4.68849	0.482926	-4.71284	0.027131	-0.399339	0.47		0	4.47504	[H]c1c([H])c([H])c(c(c1[H])C([H])([H])n1c([H])c(C(C(=O)OC([H])([H])[H])=O)c2c([H])c([H])c([H])c([H])c12)F
	66350616	32	-20.1432	42	2	-1.94668	-5.20477	-20.4163	2.0539	7.05902	1.45275	-67.3025	-20.8709	1.1053	ChemBridge	6-(2-chlorophenyl)-11-methyl-9-oxo-7,9-dihydro-6H-pyrido[2,1-d][1,5]benzothiazepine-8-carboxylic acid	racemic	397.875	C21 H16 Cl N O3 S	Dry Film	90	http://www.hit2lead.com/screening-compounds/66350618	0.246892	3.82371	-4.05065	-5.01257	1.2123	-5.65441	0.608656	-5.13819	0.048246	0.414812	0.37		0	4.28041	[H]C1=C(C([H])([H])[H])N2C(=C(C(=[O-/2])=[O-/2])C1=O)C([H])([H])[C@@]([H])(c1c([H])c([H])c([H])c([H])c1[Cl])Sc1c([H])c([H])c([H])c([H])c12
	5119893	33	-20.1715	37	5	-3.41214	-5.01444	-17.3777	4.36651	7.46861	-3.06481	-47.569	-15.9917	1.27573	ChemBridge	4-(5,6-dichloro-1,2-dimethyl-1H-benzimidazol-3-ium-3-yl)-1-butanesulfonate	achiral	351.249	C13 H16 Cl2 N2 O3 S	Solid	90	http://www.hit2lead.com/screening-compounds/5119893	0.285541	2.35763	-2.95784	-5.18997	1.57098	-4.64825	60.3624	-6.50534	0.09244	-0.245851	0.48	cation;halide	0.745644	4.52076	[H]c1c(c(c([H])c2c1[n+/2](c(C([H])([H])[H])[n+/2]2C([H])([H])[H])C([H])([H])C([H])([H])C([H])([H])C([H])([H])[S+](=[O-/3])(=[O-/3])=[O-/3])[Cl])[Cl]
	5119894	33	-22.0225	34	4	-3.69436	-5.12341	-15.3313	1.99755	5.47064	-2.44442	-41.1669	-12.2885	1.05256	ChemBridge	3-(5,6-dichloro-1,2-dimethyl-1H-benzimidazol-3-ium-3-yl)-1-propanesulfonate	achiral	337.222	C12 H14 Cl2 N2 O3 S	Solid	90	http://www.hit2lead.com/screening-compounds/5119894	0.285541	1.98678	-2.67674	-5.19366	1.71916	-4.88532	31.7389	-6.15526	0.115623	-0.289558	0.51	cation;halide	0.745644	4.49216	[H]c1c(c(c([H])c2c1[n+/2](c(C([H])([H])[H])[n+/2]2C([H])([H])[H])C([H])([H])C([H])([H])C([H])([H])[S+](=[O-/3])(=[O-/3])=[O-/3])[Cl])[Cl]
	5532691	34	-20.1568	41	3	0	-5.8277	-21.5998	1.05212	3.21173	0.768981	-54.1927	-13.7327	0.836908	ChemBridge	1-(9-allyl-2-phenyl-9H-imidazo[1,2-a]benzimidazol-3-yl)ethanone	achiral	315.368	C20 H17 N3 O	Solid	90	http://www.hit2lead.com/screening-compounds/5532691	0.451747	3.86469	-3.9818	-4.54562	1.50424	-5.37298	0.864009	-5.34105	0.155416	-0.648854	0.49		0	4.43792	[H]C([H])=C([H])C([H])([H])n1c2c([H])c([H])c([H])c([H])c2n2c(C(C([H])([H])[H])=O)c(c3c([H])c([H])c([H])c([H])c3[H])nc12
	48764852	34	-22.1023	43	4	-3.19486	-5.6495	-22.5944	4.2919	6.4991	3.80421	-65.4959	-18.5453	1.07671	ChemBridge	2-{5-[(E)-1-methyl-2-phenylvinyl]-4-phenyl-1H-imidazol-1-yl}acetamide	achiral	317.384	C20 H19 N3 O	Dry Film	90	http://www.hit2lead.com/screening-compounds/48764851	0.472968	2.8159	-3.01448	-4.87514	1.77769	-5.31469	1.80686	-5.18209	0.055356	0.286116	0.4		0	4.36755	[H]C(=C(c1c(c2c([H])c([H])c([H])c([H])c2[H])nc([H])n1C([H])([H])C(N([H])[H])=O)C([H])([H])[H])c1c([H])c([H])c([H])c([H])c1[H]
	86981264	34	-20.2003	37	2	-0.959295	-4.93031	-21.2749	1.83216	5.44643	0.637572	-50.45	-15.899	1.00703	ChemBridge	1-{4-[1-(2-chlorobenzyl)-1H-imidazol-2-yl]phenyl}ethanone	achiral	310.777	C18 H15 Cl N2 O	Dry Film	90	http://www.hit2lead.com/screening-compounds/86981265	0.829398	3.80271	-4.16817	-4.46682	2.44766	-4.86973	0.985547	-4.85371	0.021877	-0.198238	0.51		0	4.8319	[H]c1c([H])c([H])c(c(c1[H])C([H])([H])n1c([H])c([H])nc1c1c([H])c([H])c(C(C([H])([H])[H])=O)c([H])c1[H])[Cl]
	26724704	34	-20.2153	37	4	-3.33886	-5.2554	-21.1204	2.32491	7.44486	5.29551	-78.3888	-17.2591	1.03451	ChemBridge	2-{4-chloro-2-[1-(3-thienylmethyl)-1H-imidazol-2-yl]phenoxy}acetamide	achiral	347.819	C16 H14 Cl N3 O2 S	N/A	90	http://www.hit2lead.com/screening-compounds/26724705	0.829335	2.29296	-3.21672	-4.89766	1.17464	-5.06339	5.40057	-5.07385	0.009362	0.203978	0.53		0	4.11674	[H]c1c([H])c(c([H])c(c1OC([H])([H])C(N([H])[H])=O)c1nc([H])c([H])n1C([H])([H])c1c([H])c([H])sc1[H])[Cl]
	5795211	35	-20.4049	40	4	-1.23714	-5.72957	-23.4993	2.55755	5.05201	3.54486	-52.2119	-19.934	1.11244	ChemBridge	1-benzyl-N-(2-thienylmethyl)-1H-benzimidazol-2-amine	achiral	319.423	C19 H17 N3 S	Solid	90	http://www.hit2lead.com/screening-compounds/5795211	0.841541	4.81303	-4.87017	-4.39837	1.79589	-5.62663	0.374744	-5.04709	0.097373	-0.175894	0.51		0	4.44605	[H]c1c([H])c([H])c(c([H])c1[H])C([H])([H])n1c2c([H])c([H])c([H])c([H])c2nc1N([H])C([H])([H])c1c([H])c([H])c([H])s1
	7961903	35	-21.5892	40	4	-1.2429	-5.53555	-23.6802	1.76322	4.96874	2.66644	-51.8127	-19.6405	1.06336	ChemBridge	1-benzyl-N-(2-furylmethyl)-1H-benzimidazol-2-amine	achiral	303.358	C19 H17 N3 O	Solid	90	http://www.hit2lead.com/screening-compounds/7961903	0.841541	4.58865	-4.58861	-4.32677	1.90532	-5.4007	0.245412	-5.18278	0.119156	-0.232413	0.53		0	4.58114	[H]c1c([H])c([H])c(c([H])c1[H])C([H])([H])n1c2c([H])c([H])c([H])c([H])c2nc1N([H])C([H])([H])c1c([H])c([H])c([H])o1
	6793207	35	-20.6155	42	4	-1.23724	-5.67414	-23.2817	2.4141	5.33403	2.65011	-56.3617	-17.0706	1.05837	ChemBridge	1-benzyl-N-(4-pyridinylmethyl)-1H-benzimidazol-2-amine	achiral	314.384	C20 H18 N4	Solid	90	http://www.hit2lead.com/screening-compounds/6793207	0.841541	3.48146	-3.31369	-4.48076	2.09422	-4.54375	3.5394	-5.36307	0.168509	0.226037	0.5		0	4.55173	[H]c1c([H])c([H])c(c([H])c1[H])C([H])([H])n1c2c([H])c([H])c([H])c([H])c2nc1N([H])C([H])([H])c1c([H])c([H])nc([H])c1[H]
	9079032	36	-20.8556	35	3	0	-5.19488	-23.4439	2.25413	3.75482	0.151876	-52.2894	-19.5975	0.750772	ChemBridge	1-allyl-3-phenyl-2,4(1H,3H)-quinazolinedione	achiral	278.305	C17 H14 N2 O2	Solid	90	http://www.hit2lead.com/screening-compounds/9079032	1	2.25846	-2.85485	-4.44174	1.55319	-5.18649	0.975654	-4.14439	0.052846	0.24898	0.36		0	5.02597	[H]C([H])=C([H])C([H])([H])N1C(N(C(c2c([H])c([H])c([H])c([H])c12)=O)c1c([H])c([H])c([H])c([H])c1[H])=O
	7731067	36	-20.5271	33	2	0	-5.64908	-22.1625	1.23966	3.00236	1.8556	-50.8977	-13.1025	0.736752	ChemBridge	6-allyl-6H-indolo[2,3-b]quinoxaline	achiral	259.305	C17 H13 N3	Solid	90	http://www.hit2lead.com/screening-compounds/7731067	0.66854	4.33267	-4.66169	-4.72396	1.86833	-5.44502	1.09811	-5.27423	0.37239	-0.443661	0.62		0	4.28732	[H]C([H])=C([H])C([H])([H])n1c2c([H])c([H])c([H])c([H])c2c2c1nc1c([H])c([H])c([H])c([H])c1n2
	95985328	37	-20.3464	38	3	-2.80142	-5.1545	-22.414	2.41327	8.08135	4.9996	-51.7812	-15.1329	0.883269	ChemBridge	3-[2-(1H-imidazol-2-yl)ethyl]-6,7-dimethoxyquinazolin-4(3H)-one	achiral	300.312	C15 H16 N4 O3	Dry Film	90	http://www.hit2lead.com/screening-compounds/95985332	1	0.814591	-2.04283	-4.58633	1.56659	-4.89516	3.91976	-5.02384	0.057207	0.576932	0.5		0	4.05532	[H]C1=Nc2c([H])c(c(c([H])c2C(N1C([H])([H])C([H])([H])c1nc([H])c([H])n1[H])=O)OC([H])([H])[H])OC([H])([H])[H]
	5554383	38	-21.6907	28	4	-3.67776	-3.93526	-16.769	0.155116	6.18909	-0.174536	-52.6392	-17.2798	0.839004	ChemBridge	[(1-benzyl-1H-imidazol-2-yl)thio]acetic acid	achiral	248.301	C12 H12 N2 O2 S	Solid	90	http://www.hit2lead.com/screening-compounds/5554383	0.256203	1.45988	-2.12534	-4.74728	1.5237	-4.66708	1.36144	-5.07648	0.023945	-0.777775	0.51		0	4.38164	[H]c1c([H])c([H])c(c([H])c1[H])C([H])([H])n1c([H])c([H])nc1SC([H])([H])C(=[O-/2])=[O-/2]
	5634104	38	-22.8344	34	4	-3.56146	-4.60882	-18.8137	0.93398	6.70402	0.135317	-64.5938	-15.7564	0.935759	ChemBridge	[(1-benzyl-1H-benzimidazol-2-yl)thio]acetic acid	achiral	298.36	C16 H14 N2 O2 S	Solid	90	http://www.hit2lead.com/screening-compounds/5634104	0.257208	3.27909	-3.29313	-4.59632	1.71012	-4.97448	1.40362	-5.22013	0.0882	-0.31772	0.51		0	4.22663	[H]c1c([H])c([H])c(c([H])c1[H])C([H])([H])n1c2c([H])c([H])c([H])c([H])c2nc1SC([H])([H])C(=[O-/2])=[O-/2]
	6778603	38	-20.97	37	3	-3.49812	-4.66336	-14.165	1.06808	6.25901	-2.97786	-55.2227	-13.6097	0.919652	ChemBridge	[(1-cyclohexyl-1H-benzimidazol-2-yl)thio]acetic acid	achiral	290.381	C15 H18 N2 O2 S	Solid	90	http://www.hit2lead.com/screening-compounds/6778603	0.25624	3.29942	-3.50668	-4.71378	1.54956	-4.43845	1.1276	-5.18667	0.043648	-0.182466	0.52		0	4.47377	[H]c1c([H])c([H])c2c(c1[H])nc(n2C1([H])C([H])([H])C([H])([H])C([H])([H])C([H])([H])C1([H])[H])SC([H])([H])C(=[O-/2])=[O-/2]
	6501865	38	-21.6638	31	3	-3.46672	-4.69977	-16.1079	2.03074	6.11404	-1.87912	-70.6357	-13.9449	0.836414	ChemBridge	[(1-phenyl-1H-benzimidazol-2-yl)thio]acetic acid	achiral	284.333	C15 H12 N2 O2 S	Solid	90	http://www.hit2lead.com/screening-compounds/6501865	0.256395	2.84821	-3.13161	-4.68339	2.02984	-4.53065	1.79642	-5.32208	0.112223	-0.690793	0.53		0	4.2323	[H]c1c([H])c([H])c(c([H])c1[H])n1c2c([H])c([H])c([H])c([H])c2nc1SC([H])([H])C(=[O-/2])=[O-/2]
	80024840	39	-20.052	41	3	-3.07239	-5.48177	-17.6063	2.97348	7.08519	0.154848	-75.0131	-16.9835	1.03467	ChemBridge	3-[4,5-dimethyl-1-(4-methylpyridin-2-yl)-1H-benzimidazol-2-yl]propanoic acid	achiral	309.362	C18 H19 N3 O2	Dry Film	90	http://www.hit2lead.com/screening-compounds/80024840	0.252781	3.30423	-3.21137	-4.78269	1.84111	-4.45407	1.6735	-5.04971	0.152312	-0.296165	0.52		0	4.54455	[H]c1c([H])c2c(c(c1C([H])([H])[H])C([H])([H])[H])nc(C([H])([H])C([H])([H])C(=[O-/2])=[O-/2])n2c1c([H])c(c([H])c([H])n1)C([H])([H])[H]
	79168808	39	-21.0744	50	7	-2.96112	-6.0008	-23.078	6.7932	6.5649	0.478993	-68.6158	-16.0249	1.25044	ChemBridge	(2-methoxyethyl)(4-methylbenzyl)[(1-pyridin-2-yl-1H-pyrrol-2-yl)methyl]amine	achiral	335.443	C21 H25 N3 O	Dry Film	90	http://www.hit2lead.com/screening-compounds/79168807	0.673654	3.88348	-3.77389	-4.94809	2.59839	-4.50516	4.20641	-4.96095	0.0903	0.368328	0.51	Benzylamines	0.25	5.04821	[H]c1c([H])c([H])nc(c1[H])n1c([H])c([H])c([H])c1C([H])([H])N(C([H])([H])c1c([H])c([H])c(c([H])c1[H])C([H])([H])[H])C([H])([H])C([H])([H])OC([H])([H])[H]
	55583024	40	-20.2212	38	3	-3.13817	-4.28252	-19.7929	4.1285	7.0288	1.26053	-82.6884	-15.9466	1.07495	ChemBridge	1-[2-(2-methyl-1H-imidazol-1-yl)benzyl]-5-oxopyrrolidine-3-carboxylic acid	racemic	299.324	C16 H17 N3 O3	Dry Film	90	http://www.hit2lead.com/screening-compounds/55583025	0.257175	0.129696	-1.37335	-4.81865	1.24726	-4.55595	1.10641	-4.94513	0.021488	-0.073725	0.48		0	4.37668	[H]c1c([H])c([H])c(c(c1[H])C([H])([H])N1C(C([H])([H])[C@@]([H])(C(=[O-/2])=[O-/2])C1([H])[H])=O)n1c([H])c([H])nc1C([H])([H])[H]
	5743073	41	-20.6975	37	0	-1.03221	-4.76168	-18.7122	2.07043	2.36304	1.21517	-54.4845	-18.0972	0.630719	ChemBridge	methyl 2-methyl-5-(1-naphthylmethylene)-4-oxo-4,5-dihydro-1H-pyrrole-3-carboxylate	achiral	293.317	C18 H15 N O3	Solid	90	http://www.hit2lead.com/screening-compounds/5743073	0.457946	3.50127	-3.63992	-4.9141	1.84866	-4.02579	1.15275	-4.82975	0.104437	-0.662403	0.48	Ene_one_ene_A;polycyclic	0.466143	4.35607	[H]C(=C1C(C(=C(C([H])([H])[H])N1[H])C(=O)OC([H])([H])[H])=O)c1c([H])c([H])c([H])c2c([H])c([H])c([H])c([H])c12
	6419582	42	-21.6203	30	1	-2.67908	-4.29411	-18.3701	1.23441	5.86806	1.00492	-70.7941	-16.4701	0.880612	ChemBridge	5-{[1-(4-chlorophenyl)-1H-pyrrol-2-yl]methylene}-2,4-imidazolidinedione	achiral	287.701	C14 H10 Cl N3 O2	Solid	90	http://www.hit2lead.com/screening-compounds/6419582	0.556239	2.57019	-3.37938	-4.65332	2.13878	-4.33114	1.45221	-4.9924	0.304515	0.007237	0.51		0	4.26021	[H]C(=C1C(N([H])C(N1[H])=O)=O)c1c([H])c([H])c([H])n1c1c([H])c([H])c(c([H])c1[H])[Cl]
	7054288	42	-21.5945	30	0	-2.6932	-4.33754	-18.3112	1.644	6.56029	0.803026	-72.0829	-15.9335	0.93948	ChemBridge	5-{[1-(3-bromophenyl)-1H-pyrrol-2-yl]methylene}-2,4-imidazolidinedione	achiral	332.152	C14 H10 Br N3 O2	Solid	90	http://www.hit2lead.com/screening-compounds/7054288	0.556239	2.73835	-3.19683	-4.5623	1.7214	-4.27356	0.610244	-5.39834	0.235435	-0.640709	0.52	halide	0.429416	4.39426	[H]C(=C1C(N([H])C(N1[H])=O)=O)c1c([H])c([H])c([H])n1c1c([H])c([H])c([H])c(c1[H])[Br]
	7302254	42	-20.4397	30	0	-2.57007	-4.00267	-18.144	1.86461	6.01538	1.90618	-71.3452	-16.7632	0.847877	ChemBridge	5-{[1-(2-fluorophenyl)-1H-pyrrol-2-yl]methylene}-2,4-imidazolidinedione	achiral	271.246	C14 H10 F N3 O2	Solid	90	http://www.hit2lead.com/screening-compounds/7302254	0.553473	1.929	-2.61033	-4.55679	2.17369	-4.145	3.39877	-4.94968	0.11586	-0.652351	0.51		0	4.20392	[H]C(=C1C(N([H])C(N1[H])=O)=O)c1c([H])c([H])c([H])n1c1c([H])c([H])c([H])c([H])c1F
	6876185	42	-20.4496	36	0	-3.19987	-4.79402	-18.2745	3.29954	7.12987	2.73549	-66.1086	-14.3276	1.2154	ChemBridge	5-{[1-(4-bromo-2-fluorophenyl)-2,5-dimethyl-1H-pyrrol-3-yl]methylene}-2,4-imidazolidinedione	achiral	378.196	C16 H13 Br F N3 O2	Solid	90	http://www.hit2lead.com/screening-compounds/6876185	0.621769	2.65049	-3.28729	-4.75911	2.16136	-4.26821	0.776268	-5.37734	0.053381	-0.745259	0.5	Ene_rhod_F	0.5	4.46816	[H]C(=C1C(N([H])C(N1[H])=O)=O)c1c([H])c(C([H])([H])[H])n(c2c([H])c([H])c(c([H])c2F)[Br])c1C([H])([H])[H]
	6781147	42	-20.9403	36	2	-2.77155	-4.99846	-20.4629	2.33988	7.06753	2.99865	-53.5332	-14.5557	0.96757	ChemBridge	5-{2-[(4-iodobenzyl)oxy]benzylidene}-2,4-imidazolidinedione	achiral	420.201	C17 H13 I N2 O3	Solid	90	http://www.hit2lead.com/screening-compounds/6781147	0.626431	4.05759	-4.4463	-4.89983	2.06809	-4.95216	0.566614	-5.04514	0.079602	-0.523748	0.5	bromide or iodide	0.713201	4.22984	[H]C(=C1C(N([H])C(N1[H])=O)=O)c1c([H])c([H])c([H])c([H])c1OC([H])([H])c1c([H])c([H])c(c([H])c1[H])I
	6711437	42	-21.6422	38	2	-2.47603	-5.44219	-19.6666	2.64592	6.32115	0.61612	-68.5771	-15.6083	1.028	ChemBridge	3-(4-bromobenzyl)-5-(2-methylbenzylidene)-2,4-imidazolidinedione	achiral	371.228	C18 H15 Br N2 O2	Solid	90	http://www.hit2lead.com/screening-compounds/6711437	0.768627	4.54532	-4.29871	-4.52881	1.72178	-4.54235	0.473553	-4.73797	0.111477	-0.250324	0.52		0	4.81358	[H]C(=C1C(N(C(N1[H])=O)C([H])([H])c1c([H])c([H])c(c([H])c1[H])[Br])=O)c1c([H])c([H])c([H])c([H])c1C([H])([H])[H]
	6744629	42	-20.5179	35	2	-2.33936	-5.24326	-18.276	1.61835	6.31707	0.425564	-64.3675	-15.3991	0.995885	ChemBridge	3-(4-bromobenzyl)-5-(2-fluorobenzylidene)-2,4-imidazolidinedione	achiral	375.192	C17 H12 Br F N2 O2	Solid	90	http://www.hit2lead.com/screening-compounds/6744629	0.768627	4.28141	-4.39119	-4.50668	1.91399	-4.7766	0.43349	-5.14818	0.078098	-0.684375	0.51		0	4.8176	[H]C(=C1C(N(C(N1[H])=O)C([H])([H])c1c([H])c([H])c(c([H])c1[H])[Br])=O)c1c([H])c([H])c([H])c([H])c1F
	5846483	43	-21.2933	31	0	-3.20484	-4.1443	-15.8386	1.35811	5.71263	0.501385	-60.0785	-17.1589	0.874846	ChemBridge	6-(trifluoromethyl)-4-{2-[2-(trifluoromethyl)phenyl]vinyl}-2(1H)-pyrimidinone	achiral	334.216	C14 H8 F6 N2 O	Solid	90	http://www.hit2lead.com/screening-compounds/5846483	0.563511	4.29371	-4.56468	-4.84962	1.84494	-5.24358	0.980853	-5.41271	0.070943	-0.961637	0.45	halide	0.204124	4.82674	[H]C(=C([H])c1c([H])c([H])c([H])c([H])c1C(F)(F)F)C1C([H])=C(C(F)(F)F)N([H])C(N=1)=O
	6687206	44	-23.2141	32	0	-1.24009	-4.98873	-21.2982	3.1898	2.61992	1.03817	-49.4722	-22.4624	0.734245	ChemBridge	2-(1-naphthylamino)-2,4,6-cycloheptatrien-1-one	achiral	247.291	C17 H13 N O	Solid	90	http://www.hit2lead.com/screening-compounds/6687206	0.692672	3.81104	-4.16859	-4.76398	2.22588	-4.53384	2.02479	-5.4122	0.593649	-0.756507	0.69	enamine;polycyclic	0.544047	5.17287	[H]C1=C([H])C([H])=C(C(C([H])=C1[H])=O)N([H])c1c([H])c([H])c([H])c2c([H])c([H])c([H])c([H])c12
	9222422	45	-20.0763	33	0	-1.40883	-4.72026	-18.9665	2.51245	3.64548	2.08416	-67.2127	-22.0521	0.647097	ChemBridge	N-(3-methoxyphenyl)-4-quinolinamine	achiral	250.295	C16 H14 N2 O	Solid	90	http://www.hit2lead.com/screening-compounds/9222422	1	4.07217	-4.31239	-4.75434	1.78052	-3.73613	1.84858	-4.74714	0.429198	-0.261048	0.53		0	5.2354	[H]c1c([H])c(c([H])c(c1[H])OC([H])([H])[H])N([H])c1c([H])c([H])nc2c([H])c([H])c([H])c([H])c12
	9244132	45	-20.3881	29	0	-1.24381	-5.00056	-19.5624	1.94595	4.47607	1.73771	-60.1047	-20.8947	0.759779	ChemBridge	N-(3,5-difluorophenyl)-4-quinolinamine	achiral	256.25	C15 H10 F2 N2	Solid	90	http://www.hit2lead.com/screening-compounds/9244132	1	4.46808	-4.53767	-4.68037	1.85108	-4.07865	1.34987	-5.18982	0.472092	-0.566836	0.52		0	5.12252	[H]c1c([H])c([H])c2c(c1[H])c(c([H])c([H])n2)N([H])c1c([H])c(c([H])c(c1[H])F)F
	6140789	46	-20.2827	37	0	-1.31703	-5.63413	-20.7475	4.49832	5.66115	0.949936	-62.2217	-16.7675	0.90894	ChemBridge	6-methyl-N-1-naphthyl-4-quinazolinamine	achiral	285.342	C19 H15 N3	Solid	90	http://www.hit2lead.com/screening-compounds/6140789	1	4.95666	-5.42728	-4.82788	1.91647	-4.02798	4.57681	-4.6825	0.382564	-0.316213	0.54	polycyclic	0.242536	4.54439	[H]c1c([H])c([H])c2c(c([H])c([H])c([H])c2c1[H])N([H])c1c2c([H])c(c([H])c([H])c2nc([H])n1)C([H])([H])[H]
	6638236	46	-20.4186	44	2	-4.04284	-5.48113	-17.6511	5.388	8.40103	0.605498	-65.4445	-10.7551	1.16431	ChemBridge	N-benzyl-2-(4-morpholinyl)-4-quinazolinamine	achiral	320.388	C19 H20 N4 O	Solid	90	http://www.hit2lead.com/screening-compounds/6638236	0.986794	3.71212	-4.07299	-4.76674	1.93349	-5.22886	0.963724	-4.97972	0.214815	0.892995	0.52		0	5.04695	[H]c1c([H])c([H])c(c([H])c1[H])C([H])([H])N([H])c1c2c([H])c([H])c([H])c([H])c2nc(n1)N1C([H])([H])C([H])([H])OC([H])([H])C1([H])[H]
	65788504	46	-20.5505	38	2	-3.19165	-4.95892	-17.1582	1.67987	6.3539	1.56306	-56.2999	-14.3322	0.708295	ChemBridge	N~4~,5-dimethyl-N~4~-(quinolin-8-ylmethyl)pyrimidine-2,4-diamine	achiral	279.34	C16 H17 N5	Dry Film	90	http://www.hit2lead.com/screening-compounds/65788506	0.93227	2.68476	-2.5838	-4.79153	2.23886	-5.00409	1.08485	-4.77876	0.097813	0.265524	0.5		0	4.72089	[H]c1c([H])c(c2c(c1[H])c([H])c([H])c([H])n2)C([H])([H])N(c1c(c([H])nc(n1)N([H])[H])C([H])([H])[H])C([H])([H])[H]
	9327994	46	-20.4639	52	5	-1.71911	-6.81325	-22.2452	1.6867	6.85233	2.33977	-59.7711	-19.1564	1.16023	ChemBridge	N-(3,5-dimethylphenyl)-N'-(2-{[6-(1-pyrrolidinyl)-4-pyrimidinyl]amino}ethyl)urea	achiral	354.449	C19 H26 N6 O	Solid	90	http://www.hit2lead.com/screening-compounds/9327994	1	3.63977	-3.6877	-4.79207	1.3889	-5.57422	7.95344	-5.18397	0.087395	0.675551	0.53		0	4.02669	[H]c1c(c([H])c(c([H])c1C([H])([H])[H])N([H])C(N([H])C([H])([H])C([H])([H])N([H])c1c([H])c(nc([H])n1)N1C([H])([H])C([H])([H])C([H])([H])C1([H])[H])=O)C([H])([H])[H]
	61454940	47	-21.1333	45	3	-3.81511	-5.80126	-19.8437	4.01709	9.11329	1.82464	-86.719	-10.4787	1.29458	ChemBridge	7-fluoro-3-({[2-methyl-6-(tetrahydrofuran-3-yl)pyrimidin-4-yl]amino}methyl)quinolin-2(1H)-one	racemic	354.378	C19 H19 F N4 O2	Dry Film	90	http://www.hit2lead.com/screening-compounds/61454939	0.808633	2.63868	-3.05898	-4.76309	2.05635	-4.83936	1.2686	-4.96061	0.029493	0.938518	0.52		0	4.22955	[H]C1=C(C(N([H])c2c([H])c(c([H])c([H])c12)F)=O)C([H])([H])N([H])c1c([H])c([C@@]2([H])C([H])([H])C([H])([H])OC2([H])[H])nc(C([H])([H])[H])n1
	5122019	48	-20.4415	32	0	0	-4.90138	-21.1732	1.74211	3.53148	0.487556	-55.5377	-14.2406	0.760076	ChemBridge	methyl 2-[(2-fluorobenzoyl)amino]benzoate	achiral	273.259	C15 H12 F N O3	Solid	90	http://www.hit2lead.com/screening-compounds/5122019	1	2.92658	-3.6375	-4.85521	2.25884	-4.45921	1.09693	-4.73473	0.044858	-0.038084	0.4		0	4.31966	[H]c1c([H])c([H])c(c(C(=O)OC([H])([H])[H])c1[H])N([H])C(c1c([H])c([H])c([H])c([H])c1F)=O
	9151532	48	-20.9982	32	0	0	-4.99127	-21.4954	1.59303	3.55437	0.332989	-59.0276	-13.9772	0.782129	ChemBridge	methyl 2-[(2,4-difluorobenzoyl)amino]benzoate	achiral	291.25	C15 H11 F2 N O3	Solid	90	http://www.hit2lead.com/screening-compounds/9151532	1	3.24781	-3.7424	-4.84865	2.30815	-4.3334	0.711031	-4.70053	0.043725	0.150706	0.47		0	4.3795	[H]c1c([H])c([H])c(c(C(=O)OC([H])([H])[H])c1[H])N([H])C(c1c([H])c([H])c(c([H])c1F)F)=O
	5150075	48	-20.3262	32	1	0	-4.99507	-21.23	1.10753	3.62531	0.404463	-55.7923	-14.0127	0.777703	ChemBridge	methyl 2-[(4-fluorobenzoyl)amino]benzoate	achiral	273.259	C15 H12 F N O3	Solid	90	http://www.hit2lead.com/screening-compounds/5150075	1	2.97274	-3.63465	-4.86512	2.12278	-4.38469	0.706391	-4.86315	0.039331	0.519755	0.42		0	4.31966	[H]c1c([H])c([H])c(c(C(=O)OC([H])([H])[H])c1[H])N([H])C(c1c([H])c([H])c(c([H])c1[H])F)=O
	5926065	48	-21.3045	32	0	0	-5.06106	-21.2455	1.3577	3.50169	-0.165233	-52.1194	-13.9692	0.769165	ChemBridge	methyl 2-[(3-fluorobenzoyl)amino]benzoate	achiral	273.259	C15 H12 F N O3	Solid	90	http://www.hit2lead.com/screening-compounds/5926065	1	3.06641	-3.62051	-4.80294	2.10998	-4.28331	0.79814	-4.88477	0.049788	0.020434	0.46		0	4.31966	[H]c1c([H])c([H])c(c(C(=O)OC([H])([H])[H])c1[H])N([H])C(c1c([H])c([H])c([H])c(c1[H])F)=O
	9143815	48	-20.8898	32	0	0	-5.14574	-21.2864	1.17979	3.91283	0.305716	-60.9888	-13.019	0.808043	ChemBridge	methyl 2-[(3,5-difluorobenzoyl)amino]benzoate	achiral	291.25	C15 H11 F2 N O3	Solid	90	http://www.hit2lead.com/screening-compounds/9143815	1	3.47965	-3.7957	-4.84946	2.2213	-4.51735	0.561631	-4.98123	0.02802	-0.340019	0.49		0	4.3795	[H]c1c([H])c([H])c(c(C(=O)OC([H])([H])[H])c1[H])N([H])C(c1c([H])c(c([H])c(c1[H])F)F)=O
	5194697	48	-21.4693	32	1	0	-4.71535	-21.0137	0	3.49537	-0.784658	-53.5373	-14.0571	0.756093	ChemBridge	methyl 2-(benzoylamino)benzoate	achiral	255.269	C15 H13 N O3	Solid	90	http://www.hit2lead.com/screening-compounds/5194697	1	2.83861	-3.60211	-4.86983	2.01626	-4.04192	0.92093	-4.81268	0.045327	-0.023576	0.38		0	4.24553	[H]c1c([H])c([H])c(C(N([H])c2c([H])c([H])c([H])c([H])c2C(=O)OC([H])([H])[H])=O)c([H])c1[H]
	5344586	48	-20.9935	35	0	0	-5.15945	-20.9898	1.36888	3.79548	-0.325382	-55.3919	-14.375	0.834149	ChemBridge	methyl 2-[(4-methylbenzoyl)amino]benzoate	achiral	269.295	C16 H15 N O3	Solid	90	http://www.hit2lead.com/screening-compounds/5344586	1	3.36706	-3.70243	-4.84189	2.26654	-4.5612	1.15095	-4.92354	0.039337	0.218803	0.46		0	4.30429	[H]c1c([H])c([H])c(c(C(=O)OC([H])([H])[H])c1[H])N([H])C(c1c([H])c([H])c(c([H])c1[H])C([H])([H])[H])=O
	5353712	48	-20.2263	35	0	0	-5.30711	-21.096	1.33671	4.28528	0.620297	-59.0136	-14.3602	0.835811	ChemBridge	methyl 2-[(3-methylbenzoyl)amino]benzoate	achiral	269.295	C16 H15 N O3	Solid	90	http://www.hit2lead.com/screening-compounds/5353712	1	3.31473	-3.76011	-4.82257	2.28465	-4.29669	1.48409	-4.80674	0.03387	-0.081282	0.46		0	4.30429	[H]c1c([H])c([H])c(c(C(=O)OC([H])([H])[H])c1[H])N([H])C(c1c([H])c([H])c([H])c(c1[H])C([H])([H])[H])=O
	5349661	48	-20.7142	32	1	0	-5.27339	-21.6574	1.55154	3.70519	0.252292	-59.0829	-14.0527	0.864516	ChemBridge	methyl 2-[(4-bromobenzoyl)amino]benzoate	achiral	334.165	C15 H12 Br N O3	Solid	90	http://www.hit2lead.com/screening-compounds/5349661	1	3.77757	-4.11355	-4.82615	1.88015	-4.6005	0.609969	-4.76551	0.05504	0.345242	0.5		0	4.51164	[H]c1c([H])c([H])c(c(C(=O)OC([H])([H])[H])c1[H])N([H])C(c1c([H])c([H])c(c([H])c1[H])[Br])=O
	5357730	48	-20.0787	32	1	0	-5.11236	-21.5395	1.39227	3.82106	0.886138	-56.0931	-13.9601	0.834246	ChemBridge	methyl 2-[(4-chlorobenzoyl)amino]benzoate	achiral	289.714	C15 H12 Cl N O3	Solid	90	http://www.hit2lead.com/screening-compounds/5357730	1	3.5384	-4.09506	-4.85932	2.01024	-4.38516	0.739354	-5.01248	0.059383	0.669941	0.42		0	4.37935	[H]c1c([H])c([H])c(c(C(=O)OC([H])([H])[H])c1[H])N([H])C(c1c([H])c([H])c(c([H])c1[H])[Cl])=O
	6172753	48	-20.973	32	1	0	-5.32047	-21.8027	1.64229	3.68967	0.063292	-53.9698	-14.5198	0.914883	ChemBridge	methyl 2-[(4-iodobenzoyl)amino]benzoate	achiral	381.165	C15 H12 I N O3	Solid	90	http://www.hit2lead.com/screening-compounds/6172753	1	4.15427	-4.38256	-4.91072	2.04629	-4.70891	0.536695	-4.89485	0.07123	0.621923	0.4	bromide or iodide	0.713201	4.61555	[H]c1c([H])c([H])c(c(C(=O)OC([H])([H])[H])c1[H])N([H])C(c1c([H])c([H])c(c([H])c1[H])I)=O
	5345853	48	-20.6589	32	0	0	-5.25837	-22.1412	2.0786	3.77172	1.40823	-59.1862	-14.1627	0.892424	ChemBridge	methyl 2-[(2,4-dichlorobenzoyl)amino]benzoate	achiral	324.159	C15 H11 Cl2 N O3	Solid	90	http://www.hit2lead.com/screening-compounds/5345853	1	4.11914	-4.52929	-4.84972	1.96083	-4.20459	0.811109	-4.92194	0.092426	0.292836	0.48		0	4.48003	[H]c1c([H])c([H])c(c(C(=O)OC([H])([H])[H])c1[H])N([H])C(c1c([H])c([H])c(c([H])c1[Cl])[Cl])=O
	7969728	48	-20.9911	39	0	-0.594499	-5.25002	-23.1767	0.888028	7.59231	1.48504	-60.8414	-13.9949	1.0669	ChemBridge	methyl 3-[(5-bromo-2-methoxybenzoyl)amino]-2-methylbenzoate	achiral	378.217	C17 H16 Br N O4	Solid	90	http://www.hit2lead.com/screening-compounds/7969728	1	4.07003	-4.24583	-4.85492	2.12323	-4.48189	0.566742	-4.89853	0.062284	-0.175122	0.42		0	4.19869	[H]c1c([H])c(C(=O)OC([H])([H])[H])c(c(c1[H])N([H])C(c1c([H])c(c([H])c([H])c1OC([H])([H])[H])[Br])=O)C([H])([H])[H]
	9013414	48	-20.6164	39	0	-0.604773	-5.12826	-22.9818	1.20787	7.45153	1.54251	-63.3755	-13.3057	1.03756	ChemBridge	methyl 3-[(5-chloro-2-methoxybenzoyl)amino]-2-methylbenzoate	achiral	333.766	C17 H16 Cl N O4	Solid	90	http://www.hit2lead.com/screening-compounds/9013414	1	3.87346	-4.34993	-4.82421	2.19698	-4.6243	0.761391	-5.01941	0.054835	0.046353	0.34		0	4.06331	[H]c1c([H])c(C(=O)OC([H])([H])[H])c(c(c1[H])N([H])C(c1c([H])c(c([H])c([H])c1OC([H])([H])[H])[Cl])=O)C([H])([H])[H]
	5351159	48	-20.3149	29	0	0	-5.46116	-20.4855	2.18465	2.52016	0.952497	-67.0757	-15.7129	0.901586	ChemBridge	2,4-dichloro-N-[2-(trifluoromethyl)phenyl]benzamide	achiral	334.121	C14 H8 Cl2 F3 N O	Solid	90	http://www.hit2lead.com/screening-compounds/5351159	1	4.91019	-5.19281	-4.74454	2.06108	-4.67951	0.737996	-5.27849	0.125822	0.095535	0.48		0	5.12443	[H]c1c([H])c([H])c(c(c1[H])C(F)(F)F)N([H])C(c1c([H])c([H])c(c([H])c1[Cl])[Cl])=O
	7982917	48	-20.4486	29	0	0	-5.06885	-19.1855	1.12741	2.16962	-0.25855	-61.1154	-15.3879	0.768803	ChemBridge	2,6-difluoro-N-[2-(trifluoromethyl)phenyl]benzamide	achiral	301.211	C14 H8 F5 N O	Solid	90	http://www.hit2lead.com/screening-compounds/7982917	1	4.02904	-4.64056	-4.73312	2.93907	-4.95219	1.09607	-5.11566	0.016627	0.305267	0.41		0	5.1459	[H]c1c([H])c([H])c(c(c1[H])C(F)(F)F)N([H])C(c1c(c([H])c([H])c([H])c1F)F)=O
	6201814	48	-20.5253	32	0	0	-5.53492	-19.7852	2.39514	2.34578	-0.345627	-74.0819	-14.5828	0.845891	ChemBridge	2-(trifluoromethyl)-N-[2-(trifluoromethyl)phenyl]benzamide	achiral	333.228	C15 H9 F6 N O	Solid	90	http://www.hit2lead.com/screening-compounds/6201814	1	4.10757	-4.49126	-4.70516	2.69499	-5.04528	0.702313	-5.43494	0.018565	-0.366412	0.45		0	5.0983	[H]c1c([H])c([H])c(c(C(N([H])c2c([H])c([H])c([H])c([H])c2C(F)(F)F)=O)c1[H])C(F)(F)F
	7946064	48	-20.0545	29	0	0	-5.04343	-20.6103	1.51352	3.78911	0.280183	-53.8176	-14.219	0.836799	ChemBridge	methyl 2-{[(5-chloro-2-thienyl)carbonyl]amino}benzoate	achiral	295.741	C13 H10 Cl N O3 S	Solid	90	http://www.hit2lead.com/screening-compounds/7946064	1	3.6482	-4.07938	-4.83636	2.13744	-4.33561	1.17384	-5.33847	0.089933	0.549941	0.47		0	4.38443	[H]c1c([H])c([H])c(c(C(=O)OC([H])([H])[H])c1[H])N([H])C(c1c([H])c([H])c(s1)[Cl])=O
	7948528	48	-20.5258	29	0	0	-5.0897	-21.05	1.71925	3.77514	0.108051	-52.8196	-14.0852	0.861192	ChemBridge	methyl 2-{[(5-bromo-2-thienyl)carbonyl]amino}benzoate	achiral	340.192	C13 H10 Br N O3 S	Solid	90	http://www.hit2lead.com/screening-compounds/7948528	1	3.79509	-4.13428	-4.8317	2.05312	-4.06566	1.3105	-4.92569	0.033105	0.245106	0.5		0	4.51159	[H]c1c([H])c([H])c(c(C(=O)OC([H])([H])[H])c1[H])N([H])C(c1c([H])c([H])c(s1)[Br])=O
	7944700	48	-20.0624	32	0	0	-5.38548	-21.8354	1.32357	4.34427	2.01348	-60.5963	-17.5835	0.902923	ChemBridge	methyl 2-[(1-benzothien-3-ylcarbonyl)amino]-3-thiophenecarboxylate	achiral	317.383	C15 H11 N O3 S2	Solid	90	http://www.hit2lead.com/screening-compounds/7944700	0.783645	3.51918	-3.77392	-4.93411	2.46928	-5.49985	1.07264	-4.80885	0.084781	-0.032123	0.52		0	4.13488	[H]c1c([H])c([H])c2c(c1[H])c(C(N([H])c1c(C(=O)OC([H])([H])[H])c([H])c([H])s1)=O)c([H])s2
	7947127	48	-20.0758	35	0	0	-5.50358	-21.8104	1.88385	4.0875	1.85777	-59.6431	-19.0513	0.891478	ChemBridge	methyl 2-[(1-benzothien-3-ylcarbonyl)amino]benzoate	achiral	311.355	C17 H13 N O3 S	Solid	90	http://www.hit2lead.com/screening-compounds/7947127	0.783645	3.92547	-4.15358	-4.94532	2.33273	-4.19503	1.41555	-4.96041	0.05368	0.147652	0.5		0	4.11341	[H]c1c([H])c([H])c(c(C(=O)OC([H])([H])[H])c1[H])N([H])C(c1c2c([H])c([H])c([H])c([H])c2sc1[H])=O
	9092719	48	-21.3759	35	0	0	-5.37146	-21.7255	1.13633	3.75245	0.685416	-60.6209	-13.4905	0.879038	ChemBridge	methyl 2-{[(4,5-dimethyl-3-thienyl)carbonyl]amino}benzoate	achiral	289.349	C15 H15 N O3 S	Solid	90	http://www.hit2lead.com/screening-compounds/9092719	0.980334	3.43351	-3.85254	-4.76274	2.33975	-4.5459	0.895252	-4.90595	0.039198	0.297243	0.49		0	4.36388	[H]c1c([H])c([H])c(c(C(=O)OC([H])([H])[H])c1[H])N([H])C(c1c(c(C([H])([H])[H])sc1[H])C([H])([H])[H])=O
	7908318	48	-21.2317	40	3	-2.12588	-5.48466	-22.4072	5.11892	6.24763	1.01774	-75.8982	-15.5422	1.09976	ChemBridge	2-[(2-methoxyethyl)thio]-N-[2-(trifluoromethyl)phenyl]benzamide	achiral	355.375	C17 H16 F3 N O2 S	Solid	90	http://www.hit2lead.com/screening-compounds/7908318	0.946299	3.82514	-4.04505	-4.73755	2.74758	-4.47787	0.751654	-5.04976	0.016123	0.329887	0.43		0	4.9105	[H]c1c([H])c([H])c(c(C(N([H])c2c([H])c([H])c([H])c([H])c2C(F)(F)F)=O)c1[H])SC([H])([H])C([H])([H])OC([H])([H])[H]
	9013303	48	-20.4341	48	3	-2.85061	-5.52074	-20.6973	2.02131	6.58417	4.88358	-82.4173	-12.1326	1.09273	ChemBridge	N-(5-chloro-2-methylphenyl)-2-[2-(4-morpholinyl)-2-oxoethoxy]benzamide	achiral	388.845	C20 H21 Cl N2 O4	Solid	90	http://www.hit2lead.com/screening-compounds/9013303	1	2.27077	-3.42391	-4.87104	1.58095	-4.58222	2.32097	-5.14741	0.034271	0.892309	0.49		0	4.07999	[H]c1c([H])c([H])c(c(C(N([H])c2c([H])c(c([H])c([H])c2C([H])([H])[H])[Cl])=O)c1[H])OC([H])([H])C(N1C([H])([H])C([H])([H])OC([H])([H])C1([H])[H])=O
	9115015	48	-21.2302	45	2	-2.38837	-5.62967	-20.5591	3.13703	6.47834	1.82188	-87.7945	-14.2621	1.0956	ChemBridge	2-methoxy-N-[2-(tetrahydro-2-furanylmethoxy)phenyl]benzamide	unknown	327.374	C19 H21 N O4	Solid	90	http://www.hit2lead.com/screening-compounds/9115015	1	3.22939	-3.80708	-4.90415	2.49465	-4.50733	0.759348	-4.76782	0.060207	0.678262	0.48		0	4.40735	[H]c1c([H])c([H])c(c(C(N([H])c2c([H])c([H])c([H])c([H])c2OC([H])([H])[C@]2([H])C([H])([H])C([H])([H])C([H])([H])O2)=O)c1[H])OC([H])([H])[H]
	9074895	48	-21.2034	37	3	-2.27514	-5.55207	-20.1835	2.03126	5.23549	2.28906	-63.3393	-14.4537	1.02801	ChemBridge	N-(2-chlorophenyl)-2-(2-methoxyethoxy)benzamide	achiral	305.756	C16 H16 Cl N O3	Solid	85	http://www.hit2lead.com/screening-compounds/9074895	1	2.78936	-3.55361	-4.80133	2.40138	-4.54028	0.59365	-5.05394	0.061955	0.817935	0.47		0	4.77823	[H]c1c([H])c([H])c(c(C(N([H])c2c([H])c([H])c([H])c([H])c2[Cl])=O)c1[H])OC([H])([H])C([H])([H])OC([H])([H])[H]
	5247587	48	-24.0549	46	4	-3.45508	-5.24734	-21.5299	2.37041	6.73989	1.29527	-81.6507	-20.173	1.27759	ChemBridge	N,N'-1,2-phenylenebis(2-phenylacetamide)	achiral	344.406	C22 H20 N2 O2	Solid	90	http://www.hit2lead.com/screening-compounds/5247587	1	3.00139	-3.2008	-4.74621	2.26992	-4.5286	1.1804	-5.39898	0.017441	-0.226698	0.5		0	4.11018	[H]c1c([H])c([H])c(c([H])c1[H])C([H])([H])C(N([H])c1c([H])c([H])c([H])c([H])c1N([H])C(C([H])([H])c1c([H])c([H])c([H])c([H])c1[H])=O)=O
	7307402	48	-23.6033	49	0	-3.52123	-5.30949	-18.5203	3.73528	7.99923	-1.2992	-66.3683	-19.2535	1.39795	ChemBridge	N,N'-(4-methyl-1,2-phenylene)bis(2-methylbenzamide)	achiral	358.433	C23 H22 N2 O2	Solid	90	http://www.hit2lead.com/screening-compounds/7307402	1	4.40184	-4.36174	-4.7351	2.33734	-4.42748	1.84668	-4.82845	0.03261	-0.49355	0.53		0	4.10374	[H]c1c([H])c([H])c(c(C(N([H])c2c([H])c([H])c(c([H])c2N([H])C(c2c([H])c([H])c([H])c([H])c2C([H])([H])[H])=O)C([H])([H])[H])=O)c1[H])C([H])([H])[H]
	5801086	48	-23.7152	40	1	-3.56637	-5.38988	-21.0354	3.00288	8.19939	2.12582	-62.3339	-22.3311	1.2368	ChemBridge	N-[2-(anilinocarbonyl)phenyl]-2-iodobenzamide	achiral	442.25	C20 H15 I N2 O2	Solid	90	http://www.hit2lead.com/screening-compounds/5801086	0.97264	3.98772	-4.34459	-4.82243	2.58181	-4.6664	1.26259	-4.63758	0.096767	0.015169	0.48	bromide or iodide	0.713201	4.29805	[H]c1c([H])c([H])c(c([H])c1[H])N([H])C(c1c([H])c([H])c([H])c([H])c1N([H])C(c1c([H])c([H])c([H])c([H])c1I)=O)=O
	7185587	48	-22.3361	46	4	-3.68933	-5.10365	-20.4429	1.7295	8.14465	1.99102	-73.3	-18.9797	1.29501	ChemBridge	N-benzyl-2-[(phenylacetyl)amino]benzamide	achiral	344.406	C22 H20 N2 O2	Solid	90	http://www.hit2lead.com/screening-compounds/7185587	1	3.43456	-3.8726	-4.84321	2.13953	-4.78339	0.688964	-5.25163	0.019482	0.382442	0.51		0	4.079	[H]c1c([H])c([H])c(c([H])c1[H])C([H])([H])C(N([H])c1c([H])c([H])c([H])c([H])c1C(N([H])C([H])([H])c1c([H])c([H])c([H])c([H])c1[H])=O)=O
	7953229	48	-21.9296	43	3	-3.72416	-5.07004	-20.2764	3.30998	7.59242	2.55388	-81.5172	-22.9941	1.14237	ChemBridge	2-{[(4-fluorophenyl)acetyl]amino}-N-phenylbenzamide	achiral	348.37	C21 H17 F N2 O2	Solid	90	http://www.hit2lead.com/screening-compounds/7953229	1	3.30819	-3.94909	-4.84778	2.1534	-4.5363	0.817261	-5.40821	0.030019	0.764646	0.49		0	4.10684	[H]c1c([H])c([H])c(c([H])c1[H])N([H])C(c1c([H])c([H])c([H])c([H])c1N([H])C(C([H])([H])c1c([H])c([H])c(c([H])c1[H])F)=O)=O
	9011392	48	-20.5519	46	2	-3.77373	-5.27937	-18.9953	3.3912	8.2774	3.15971	-78.3396	-20.8361	1.33826	ChemBridge	2-{[(4-fluorophenyl)acetyl]amino}-N-(3-methylphenyl)benzamide	achiral	362.397	C22 H19 F N2 O2	Solid	85	http://www.hit2lead.com/screening-compounds/9011392	1	3.85987	-3.98371	-4.74219	2.39489	-4.53899	0.769835	-5.20192	0.028058	0.689283	0.51		0	4.10555	[H]c1c([H])c([H])c(c(C(N([H])c2c([H])c([H])c([H])c(c2[H])C([H])([H])[H])=O)c1[H])N([H])C(C([H])([H])c1c([H])c([H])c(c([H])c1[H])F)=O
	8907545	49	-21.164	43	2	-2.965	-6.06929	-21.3356	5.45172	7.50291	2.48678	-80.188	-18.1429	1.21331	ChemBridge	3-[(2-bromophenoxy)methyl]-4-methoxy-N-3-pyridinylbenzamide	achiral	413.265	C20 H17 Br N2 O3	Unknown	85	http://www.hit2lead.com/screening-compounds/8907545	1	3.97676	-4.01578	-5.25458	1.11096	-4.87017	1.81242	-5.01634	0.083609	0.290431	0.51		0	4.22078	[H]c1c([H])c([H])c(c(c1[H])OC([H])([H])c1c([H])c(C(N([H])c2c([H])c([H])c([H])nc2[H])=O)c([H])c([H])c1OC([H])([H])[H])[Br]
	7859340	49	-21.4363	44	6	-3.25149	-5.63738	-21.5739	3.08005	9.19409	-0.307124	-63.7211	-15.6187	1.18064	ChemBridge	3-{[4-(allyloxy)-3-bromo-5-ethoxybenzyl]amino}benzoic acid	achiral	406.27	C19 H20 Br N O4	Solid	90	http://www.hit2lead.com/screening-compounds/7859340	0.257284	3.96632	-4.04061	-4.89403	1.24983	-5.48011	1.65145	-4.99009	0.023389	0.082424	0.5		0	4.42338	[H]C([H])=C([H])C([H])([H])Oc1c(c([H])c(c([H])c1[Br])C([H])([H])N([H])c1c([H])c([H])c([H])c(C(=[O-/2])=[O-/2])c1[H])OC([H])([H])C([H])([H])[H]
	7915136	50	-21.3596	44	0	-1.59627	-6.14739	-20.8704	5.67182	6.64026	-1.08359	-62.828	-14.3753	1.23833	ChemBridge	2-[(4-methoxyphenyl)amino]-N-[3-(trifluoromethyl)phenyl]nicotinamide	achiral	387.355	C20 H16 F3 N3 O2	Solid	90	http://www.hit2lead.com/screening-compounds/7915136	0.968368	4.94822	-4.62566	-4.98148	2.4254	-4.24446	1.41971	-5.02737	0.042854	0.52483	0.5		0	4.10598	[H]c1c([H])c(c([H])c(c1[H])N([H])C(c1c([H])c([H])c([H])nc1N([H])c1c([H])c([H])c(c([H])c1[H])OC([H])([H])[H])=O)C(F)(F)F
	8883580	50	-20.1012	40	1	-1.17923	-6.68311	-22.7734	3.87536	3.97697	6.40221	-67.658	-18.2554	1.04084	ChemBridge	N-(4-fluorophenyl)-2-{[3-(trifluoromethyl)phenyl]amino}nicotinamide	achiral	375.32	C19 H13 F4 N3 O	Unknown	85	http://www.hit2lead.com/screening-compounds/8883580	0.968368	4.99491	-4.86301	-4.97781	2.67483	-3.9665	0.810416	-5.31756	0.038251	0.772182	0.47		0	4.50324	[H]c1c([H])c(c([H])c(c1[H])N([H])c1c(C(N([H])c2c([H])c([H])c(c([H])c2[H])F)=O)c([H])c([H])c([H])n1)C(F)(F)F
	9013747	50	-20.1228	37	0	-0.980379	-5.46509	-20.6375	2.0345	4.76168	2.82526	-72.3388	-12.903	0.941534	ChemBridge	2-[(2-cyanophenyl)thio]-N-2-pyridinylbenzamide	achiral	331.391	C19 H13 N3 O S	Solid	90	http://www.hit2lead.com/screening-compounds/9013747	0.76638	4.12398	-4.49597	-5.00074	1.56948	-5.65783	0.897924	-5.40975	0.069865	0.130956	0.47		0	4.06243	[H]c1c([H])c([H])c(c(C#N)c1[H])Sc1c([H])c([H])c([H])c([H])c1C(N([H])c1c([H])c([H])c([H])c([H])n1)=O
	12984343	51	-21.5	47	1	-4.00418	-5.59592	-20.4987	9.0901	6.58949	2.85212	-84.1194	-11.0036	1.26164	ChemBridge	(2S)-N-(2-{[(2,6-dimethylphenyl)amino]carbonyl}phenyl)tetrahydrofuran-2-carboxamide	single enantiomer	338.4	C20 H22 N2 O3	Dry Film	90	http://www.hit2lead.com/screening-compounds/12984343	1	2.42072	-2.83567	-4.81703	1.74551	-4.44347	1.33895	-4.71753	0.007085	0.860554	0.3		0	4.01468	[H]c1c([H])c([H])c(c(C(N([H])c2c(c([H])c([H])c([H])c2C([H])([H])[H])C([H])([H])[H])=O)c1[H])N([H])C([C@]1([H])C([H])([H])C([H])([H])C([H])([H])O1)=O
	9251163	51	-20.8714	41	3	-3.90103	-4.8777	-19.7291	4.39762	7.71321	2.68465	-71.2691	-18.263	1.02425	ChemBridge	N-(2-fluorophenyl)-2-[(2-oxo-2,3,4,5-tetrahydro-1H-1-benzazepin-3-yl)thio]acetamide	unknown	344.403	C18 H17 F N2 O2 S	Solid	90	http://www.hit2lead.com/screening-compounds/9251163	0.697102	3.15319	-3.2448	-4.82089	2.00817	-4.52015	1.00939	-5.43574	0.008594	0.587294	0.41		0	4.1308	[H]c1c([H])c([H])c2c(c1[H])C([H])([H])C([H])([H])[C@]([H])(C(N2[H])=O)SC([H])([H])C(N([H])c1c([H])c([H])c([H])c([H])c1F)=O
	7831082	51	-20.0875	42	1	-1.08369	-5.38042	-19.5538	4.81775	2.76444	0.377206	-60.947	-19.5087	0.887114	ChemBridge	N-1-naphthyl-2-oxo-1-oxaspiro[4.4]nonane-4-carboxamide	unknown	309.359	C19 H19 N O3	Solid	90	http://www.hit2lead.com/screening-compounds/7831082	0.587707	2.82186	-3.28851	-4.9024	2.0617	-4.84072	2.0404	-5.28751	0.048965	0.37073	0.49	lactone;polycyclic	0.460754	4.42149	[H]c1c([H])c([H])c2c(c([H])c([H])c([H])c2c1[H])N([H])C([C@@]1([H])C([H])([H])C(=O)OC12C([H])([H])C([H])([H])C([H])([H])C2([H])[H])=O
	53778524	52	-21.2267	56	6	-3.75613	-6.38495	-20.8893	1.69522	10.0592	1.94244	-90.1815	-21.893	1.43002	ChemBridge	3-{1-[(3-fluorophenyl)acetyl]-4-piperidinyl}-N-(3-methoxyphenyl)propanamide	achiral	398.47	C23 H27 F N2 O3	Dry Film	90	http://www.hit2lead.com/screening-compounds/53778523	1	4.03341	-4.33804	-5.07296	1.7816	-4.63434	0.788861	-5.66208	0.014401	0.607898	0.5		0	4.39133	[H]c1c([H])c(c([H])c(c1[H])OC([H])([H])[H])N([H])C(C([H])([H])C([H])([H])C1([H])C([H])([H])C([H])([H])N(C(C([H])([H])c2c([H])c([H])c([H])c(c2[H])F)=O)C([H])([H])C1([H])[H])=O
	9147567	52	-20.3721	50	4	-4.2048	-4.9946	-17.6307	1.44877	7.34658	3.73327	-82.1632	-15.1614	1.16514	ChemBridge	1-[2-(5-fluoro-1H-indol-3-yl)ethyl]-N-(2-methylphenyl)-5-oxo-3-pyrrolidinecarboxamide	unknown	379.427	C22 H22 F N3 O2	Solid	90	http://www.hit2lead.com/screening-compounds/9147567	1	2.3542	-2.82024	-5.10022	1.28359	-5.24585	0.688667	-5.83998	0.011194	0.397533	0.47	indole	0.204124	4.04609	[H]c1c([H])c([H])c(c(c1[H])C([H])([H])[H])N([H])C([C@@]1([H])C([H])([H])C(N(C([H])([H])C([H])([H])c2c3c([H])c(c([H])c([H])c3n([H])c2[H])F)C1([H])[H])=O)=O
	99809200	53	-20.0092	47	5	-3.61902	-5.36797	-18.7311	1.9527	7.49141	2.55199	-72.3394	-12.871	1.21949	ChemBridge	3-methyl-N-[2-(3-phenylpropoxy)phenyl]-4,5-dihydroisoxazole-5-carboxamide	racemic	338.4	C20 H22 N2 O3	Dry Film	90	http://www.hit2lead.com/screening-compounds/99809203	0.708557	4.58331	-4.42281	-4.85238	1.64452	-4.60475	0.996344	-4.97039	0.042933	0.462889	0.5		0	4.33151	[H]c1c([H])c([H])c(c([H])c1[H])C([H])([H])C([H])([H])C([H])([H])Oc1c([H])c([H])c([H])c([H])c1N([H])C([C@@]1([H])C([H])([H])C(C([H])([H])[H])=NO1)=O
	7722220	54	-20.3337	36	2	-0.721149	-5.33721	-21.2166	3.26183	3.52668	0.729076	-70.3315	-15.8541	1.07862	ChemBridge	2-[(3-chlorophenyl)thio]-N-1-naphthylacetamide	achiral	327.828	C18 H14 Cl N O S	Solid	90	http://www.hit2lead.com/screening-compounds/7722220	1	4.54204	-4.75155	-4.78504	1.90485	-5.64614	1.39613	-5.36838	0.048923	0.02402	0.51	polycyclic	0.242536	4.85724	[H]c1c([H])c(c([H])c(c1[H])[Cl])SC([H])([H])C(N([H])c1c([H])c([H])c([H])c2c([H])c([H])c([H])c([H])c12)=O
	7860649	54	-20.6586	38	2	-0.765094	-5.07494	-19.6344	2.45805	3.22188	-1.18114	-60.264	-14.8454	0.939373	ChemBridge	2-[(2-aminophenyl)thio]-N-1-naphthylacetamide	achiral	308.397	C18 H16 N2 O S	Solid	90	http://www.hit2lead.com/screening-compounds/7860649	1	3.23897	-3.40865	-4.8829	1.94725	-4.05842	2.51423	-5.00238	0.112103	-0.113469	0.52	polycyclic	0.242536	4.54901	[H]c1c([H])c([H])c(c(c1[H])N([H])[H])SC([H])([H])C(N([H])c1c([H])c([H])c([H])c2c([H])c([H])c([H])c([H])c12)=O
	7853184	54	-20.0431	38	2	-2.02183	-4.92716	-22.5388	2.93879	8.02458	2.92496	-68.1994	-16.2605	1.02041	ChemBridge	2-[(2-aminophenyl)thio]-N-(4-bromo-2,3-dimethylphenyl)acetamide	achiral	365.288	C16 H17 Br N2 O S	Solid	90	http://www.hit2lead.com/screening-compounds/7853184	0.913753	3.66237	-3.89476	-4.72429	1.78604	-4.76501	0.418454	-4.73301	0.073974	0.165156	0.49		0	5.00906	[H]c1c([H])c([H])c(c(c1[H])N([H])[H])SC([H])([H])C(N([H])c1c([H])c([H])c(c(c1C([H])([H])[H])C([H])([H])[H])[Br])=O
	7181688	54	-20.0361	25	0	0	-4.75874	-19.4953	0.951129	1.90518	0.981782	-53.878	-18.7436	0.6661	ChemBridge	N-(4-bromo-1-naphthyl)acetamide	achiral	264.118	C12 H10 Br N O	Solid	90	http://www.hit2lead.com/screening-compounds/7181688	0.880005	2.65114	-3.07398	-4.63807	2.38035	-5.11839	0.96871	-4.74634	0.082508	-0.514166	0.55	polycyclic	0.242536	5.09828	[H]c1c([H])c([H])c2c(c([H])c([H])c(c2c1[H])N([H])C(C([H])([H])[H])=O)[Br]
	6431749	55	-21.0533	32	3	-3.8845	-4.67617	-17.5765	1.07119	6.94442	2.77714	-67.6258	-15.8081	1.00954	ChemBridge	{[2-(4-chlorophenyl)-1H-indol-3-yl]thio}acetic acid	achiral	317.79	C16 H12 Cl N O2 S	Solid	90	http://www.hit2lead.com/screening-compounds/6431749	0.250478	3.64126	-4.27915	-4.94907	1.97167	-6.21739	0.758641	-5.27333	0.076728	0.304075	0.53		0	4.26335	[H]c1c([H])c([H])c2c(c1[H])c(c(c1c([H])c([H])c(c([H])c1[H])[Cl])n2[H])SC([H])([H])C(=[O-/2])=[O-/2]
	7821313	56	-20.0459	39	5	-4.12357	-5.09667	-18.2613	2.97033	8.32559	1.5702	-72.8255	-20.5018	1.11312	ChemBridge	N-(3-acetylphenyl)-N'-[2-(4-fluorophenyl)ethyl]urea	achiral	300.328	C17 H17 F N2 O2	Solid	90	http://www.hit2lead.com/screening-compounds/7821313	1	2.83339	-3.25261	-4.51028	1.77016	-5.02376	0.863202	-5.13964	0.028125	0.025334	0.51		0	4.34666	[H]c1c([H])c(C(C([H])([H])[H])=O)c([H])c(c1[H])N([H])C(N([H])C([H])([H])C([H])([H])c1c([H])c([H])c(c([H])c1[H])F)=O
	7841270	56	-21.5786	43	5	-4.19618	-4.98616	-18.6195	2.62869	7.97674	0.66394	-66.3675	-20.0184	1.12067	ChemBridge	N-(3-acetylphenyl)-N'-[2-(1-cyclohexen-1-yl)ethyl]urea	achiral	286.369	C17 H22 N2 O2	Solid	90	http://www.hit2lead.com/screening-compounds/7841270	1	3.17479	-3.20412	-4.47928	1.71648	-4.86373	1.22749	-5.11232	0.026272	0.269263	0.5		0	4.12395	[H]C1=C(C([H])([H])C([H])([H])C([H])([H])C1([H])[H])C([H])([H])C([H])([H])N([H])C(N([H])c1c([H])c([H])c([H])c(C(C([H])([H])[H])=O)c1[H])=O
	33495414	57	-21.335	46	4	-2.36549	-5.16319	-19.8732	5.31066	4.13412	-1.06784	-61.5999	-23.179	0.880134	ChemBridge	N-[(4-methyl-1,4-oxazepan-6-yl)methyl]-N'-1-naphthylurea	racemic	313.394	C18 H23 N3 O2	Dry Film	90	http://www.hit2lead.com/screening-compounds/33495414	0.82542	1.90675	-2.73203	-4.82658	1.82633	-4.11641	1.22445	-4.95985	0.04032	0.788587	0.51	polycyclic	0.242536	4.89501	[H]c1c([H])c([H])c2c(c([H])c([H])c([H])c2c1[H])N([H])C(N([H])C([H])([H])[C@@]1([H])C([H])([H])N(C([H])([H])[H])C([H])([H])C([H])([H])OC1([H])[H])=O
	5346947	58	-20.3701	29	4	-1.51195	-4.4139	-18.9587	0.531959	3.93559	-0.454105	-44.3251	-18.8823	0.754934	ChemBridge	N-(2-furylmethyl)-2-phenylacetamide	achiral	215.248	C13 H13 N O2	Solid	90	http://www.hit2lead.com/screening-compounds/5346947	1	2.32279	-2.64441	-4.72145	2.24333	-4.90098	0.440357	-5.0036	0.01565	-0.597608	0.47		0	4.87664	[H]c1c([H])c([H])c(c([H])c1[H])C([H])([H])C(N([H])C([H])([H])c1c([H])c([H])c([H])o1)=O
	7908253	58	-20.4695	29	4	-1.48707	-4.60576	-19.2756	1.63842	4.18749	-1.31721	-45.3138	-16.8246	0.820804	ChemBridge	2-(2-chloro-6-fluorophenyl)-N-(2-furylmethyl)acetamide	achiral	267.683	C13 H11 Cl F N O2	Solid	90	http://www.hit2lead.com/screening-compounds/7908253	0.899732	3.13025	-3.28193	-4.7379	1.96426	-4.74243	0.589183	-4.86634	0.014648	-0.097921	0.46		0	4.99464	[H]c1c([H])c(c(c(c1[H])[Cl])C([H])([H])C(N([H])C([H])([H])c1c([H])c([H])c([H])o1)=O)F
	7945200	58	-20.0977	29	4	-1.48267	-4.50584	-19.3979	1.88672	4.14593	-0.865488	-48.6899	-18.3367	0.811265	ChemBridge	2-(2-chlorophenyl)-N-(2-furylmethyl)acetamide	achiral	249.693	C13 H12 Cl N O2	Solid	90	http://www.hit2lead.com/screening-compounds/7945200	1	3.18201	-3.19832	-4.72172	2.08839	-4.67546	0.322289	-5.0048	0.013994	-0.350991	0.49		0	4.9589	[H]c1c([H])c([H])c(c(c1[H])C([H])([H])C(N([H])C([H])([H])c1c([H])c([H])c([H])o1)=O)[Cl]
	5688262	58	-20.583	26	2	-1.5292	-4.44471	-17.5726	3.18381	2.00427	-1.17732	-45.4674	-16.2982	0.635531	ChemBridge	N-(2-chlorobenzyl)-2-furamide	achiral	235.666	C12 H10 Cl N O2	Solid	90	http://www.hit2lead.com/screening-compounds/5688262	1	2.62532	-3.10378	-4.6961	2.04231	-6.35683	0.910764	-5.03334	0.028735	-0.290069	0.52		0	4.90148	[H]c1c([H])c([H])c(c(c1[H])C([H])([H])N([H])C(c1c([H])c([H])c([H])o1)=O)[Cl]
	7949137	58	-21.4101	26	2	-1.53295	-4.59137	-18.5754	3.30742	2.02276	-0.881238	-45.9949	-16.6084	0.651163	ChemBridge	N-(2-bromobenzyl)-2-furamide	achiral	280.117	C12 H10 Br N O2	Solid	90	http://www.hit2lead.com/screening-compounds/7949137	1	2.71532	-2.92477	-4.69273	1.92443	-5.96795	0.64708	-5.18266	0.030012	-0.648052	0.52		0	4.9555	[H]c1c([H])c([H])c(c(c1[H])C([H])([H])N([H])C(c1c([H])c([H])c([H])o1)=O)[Br]
	7349287	58	-20.7923	26	2	-1.39531	-4.83219	-18.9893	3.93196	2.94412	-1.216	-53.4698	-17.869	0.723233	ChemBridge	5-bromo-N-(2-chlorobenzyl)-2-furamide	achiral	314.562	C12 H9 Br Cl N O2	Solid	90	http://www.hit2lead.com/screening-compounds/7349287	1	3.4901	-3.50921	-4.68654	1.82926	-5.3647	1.18757	-4.97877	0.021364	-0.20416	0.52		0	4.99429	[H]c1c([H])c([H])c(c(c1[H])C([H])([H])N([H])C(c1c([H])c([H])c(o1)[Br])=O)[Cl]
	22930428	58	-20.8366	42	4	-3.09678	-5.61461	-19.0633	3.15663	5.48379	2.14624	-75.7379	-14.4229	1.07159	ChemBridge	N-{[1-(2-chloro-5-fluorobenzyl)-1,2,5,6-tetrahydropyridin-3-yl]methyl}-2-furamide	achiral	348.799	C18 H18 Cl F N2 O2	Dry Film	90	http://www.hit2lead.com/screening-compounds/22930427	0.614278	3.31575	-3.51426	-4.8276	1.97913	-5.37335	1.35741	-4.69246	0.056688	0.976161	0.52		0	5.09397	[H]C1=C(C([H])([H])N([H])C(c2c([H])c([H])c([H])o2)=O)C([H])([H])N(C([H])([H])c2c([H])c(c([H])c([H])c2[Cl])F)C([H])([H])C1([H])[H]
	7643256	58	-21.4826	37	0	-1.57325	-6.11281	-21.2817	1.78103	6.51552	2.9087	-65.8389	-16.0125	1.22581	ChemBridge	N-(2-{[(2-chlorophenyl)amino]carbonyl}-4-iodophenyl)-2-furamide	achiral	466.657	C18 H12 Cl I N2 O3	Solid	90	http://www.hit2lead.com/screening-compounds/7643256	1	4.97633	-5.11171	-4.91669	2.14797	-6.17184	0.729398	-5.04191	0.112395	0.049227	0.51	bromide or iodide	0.713201	4.00981	[H]c1c([H])c([H])c(c(c1[H])N([H])C(c1c([H])c(c([H])c([H])c1N([H])C(c1c([H])c([H])c([H])o1)=O)I)=O)[Cl]
	9141571	58	-20.9332	35	3	-1.38401	-5.21926	-21.3494	1.41357	3.92241	2.76474	-69.231	-21.0363	0.851066	ChemBridge	1-(1-benzofuran-2-yl)-3-[(3-chlorophenyl)amino]-1-propanone	achiral	299.752	C17 H14 Cl N O2	Solid	90	http://www.hit2lead.com/screening-compounds/9141571	0.780559	4.78098	-5.14204	-4.69871	1.75511	-6.21344	1.03193	-5.15639	0.112173	-0.516467	0.51		0	4.94241	[H]c1c([H])c(c([H])c(c1[H])[Cl])N([H])C([H])([H])C([H])([H])C(c1c([H])c2c([H])c([H])c([H])c([H])c2o1)=O
	7005706	59	-20.4056	29	4	-1.65108	-4.93452	-19.608	3.92638	3.66621	-1.24194	-45.5988	-18.7512	0.855902	ChemBridge	N-(2-chlorobenzyl)-2-(2-thienyl)acetamide	achiral	265.759	C13 H12 Cl N O S	Solid	90	http://www.hit2lead.com/screening-compounds/7005706	1	2.87802	-3.21471	-4.74773	1.80858	-5.31306	0.612917	-4.97084	0.011595	-0.344717	0.49		0	5.10803	[H]c1c([H])c([H])c(c(c1[H])C([H])([H])N([H])C(C([H])([H])c1c([H])c([H])c([H])s1)=O)[Cl]
	7947154	59	-20.253	29	4	-1.62338	-4.82854	-18.7612	3.1158	3.82282	-1.94856	-48.405	-18.6551	0.823306	ChemBridge	N-(2-fluorobenzyl)-2-(2-thienyl)acetamide	achiral	249.304	C13 H12 F N O S	Solid	90	http://www.hit2lead.com/screening-compounds/7947154	1	2.4704	-2.66902	-4.7416	1.80199	-5.39835	0.741439	-4.91968	0.010512	-0.634014	0.5		0	5.11479	[H]c1c([H])c([H])c(c(c1[H])C([H])([H])N([H])C(C([H])([H])c1c([H])c([H])c([H])s1)=O)F
	9000456	59	-21.5018	43	4	-3.64405	-5.06957	-19.6867	1.89632	7.72632	2.22491	-70.4951	-19.2772	1.28809	ChemBridge	N-benzyl-2-[(2-thienylacetyl)amino]benzamide	achiral	350.434	C20 H18 N2 O2 S	Solid	90	http://www.hit2lead.com/screening-compounds/9000456	1	2.95844	-3.74788	-4.91054	2.2208	-5.35898	0.469551	-4.95722	0.020752	0.488074	0.52		0	4.10807	[H]c1c([H])c([H])c(c([H])c1[H])C([H])([H])N([H])C(c1c([H])c([H])c([H])c([H])c1N([H])C(C([H])([H])c1c([H])c([H])c([H])s1)=O)=O
	20413200	59	-20.214	46	7	-3.26882	-4.99761	-21.2742	3.48147	6.95667	1.77625	-65.1482	-16.5257	1.16196	ChemBridge	N-benzyl-3-[5-oxo-2-(3-thienylmethyl)-2-pyrrolidinyl]propanamide	racemic	342.455	C19 H22 N2 O2 S	Dry Film	90	http://www.hit2lead.com/screening-compounds/20413200	0.7216	2.38976	-2.80792	-4.76973	2.01378	-5.10903	4.59193	-5.49878	0.010027	-0.042007	0.52		0	4.36948	[H]c1c([H])c([H])c(c([H])c1[H])C([H])([H])N([H])C(C([H])([H])C([H])([H])[C@@]1(C([H])([H])c2c([H])c([H])sc2[H])C([H])([H])C([H])([H])C(N1[H])=O)=O
	84424256	59	-21.1255	46	7	-3.16908	-4.96005	-21.8815	3.52376	7.0489	0.751655	-64.3028	-17.6256	1.1582	ChemBridge	N-benzyl-3-[5-oxo-2-(2-thienylmethyl)-2-pyrrolidinyl]propanamide	racemic	342.455	C19 H22 N2 O2 S	Dry Film	90	http://www.hit2lead.com/screening-compounds/84424256	0.646311	2.24491	-2.73481	-4.77837	2.16742	-5.36135	0.411214	-5.28421	0.017187	0.088786	0.49		0	4.36948	[H]c1c([H])c([H])c(c([H])c1[H])C([H])([H])N([H])C(C([H])([H])C([H])([H])[C@@]1(C([H])([H])c2c([H])c([H])c([H])s2)C([H])([H])C([H])([H])C(N1[H])=O)=O
	17226660	59	-20.7068	54	6	-3.72888	-6.40154	-20.2581	4.46488	7.63097	1.92766	-89.7812	-17.6539	1.30206	ChemBridge	5-[3-(6,7-dihydrothieno[3,2-c]pyridin-5(4H)-yl)-3-oxopropyl]-5-(2-fluoro-4-methoxybenzyl)-2-pyrrolidinone	racemic	416.509	C22 H25 F N2 O3 S	Dry Film	90	http://www.hit2lead.com/screening-compounds/17226659	0.7216	3.24423	-3.54173	-5.16098	1.6455	-5.63399	1.95831	-4.85275	0.025402	0.823245	0.51		0	4.36376	[H]c1c([H])c(c([H])c(c1C([H])([H])[C@@]1(C([H])([H])C([H])([H])C(N2C([H])([H])c3c([H])c([H])sc3C([H])([H])C2([H])[H])=O)C([H])([H])C([H])([H])C(N1[H])=O)F)OC([H])([H])[H]
	7270674	59	-21.0053	32	2	-1.13958	-5.15773	-20.4779	2.14313	3.72813	0.802225	-63.8755	-17.1195	0.809473	ChemBridge	N-(2-thienylmethyl)-1-naphthamide	achiral	267.345	C16 H13 N O S	Solid	90	http://www.hit2lead.com/screening-compounds/7270674	1	3.91139	-4.27913	-4.7984	1.81007	-5.73907	0.849054	-4.92767	0.026146	0.130438	0.51	polycyclic	0.242536	4.82112	[H]c1c([H])c([H])c2c(C(N([H])C([H])([H])c3c([H])c([H])c([H])s3)=O)c([H])c([H])c([H])c2c1[H]
	9094835	59	-20.2012	36	2	-1.57348	-5.72531	-17.9283	3.13483	3.25657	0.031217	-54.9754	-16.6605	0.919996	ChemBridge	N-(2-methoxybenzyl)-4,5-dimethyl-3-thiophenecarboxamide	achiral	275.366	C15 H17 N O2 S	Solid	90	http://www.hit2lead.com/screening-compounds/9094835	0.980334	3.69572	-3.96734	-4.71859	1.2703	-4.79251	1.43547	-5.00708	0.016348	0.074831	0.52		0	4.99404	[H]c1c([H])c([H])c(c(c1[H])C([H])([H])N([H])C(c1c(c(C([H])([H])[H])sc1[H])C([H])([H])[H])=O)OC([H])([H])[H]
	46769312	59	-21.0025	38	2	-3.20619	-4.99372	-18.9052	4.60748	6.22872	1.09713	-69.0265	-21.9412	0.971687	ChemBridge	N-(1-benzothien-5-ylmethyl)-4,6-dimethyl-2-oxo-1,2-dihydro-3-pyridinecarboxamide	achiral	312.386	C17 H16 N2 O2 S	Dry Film	90	http://www.hit2lead.com/screening-compounds/46769312	0.858571	2.71857	-3.32543	-4.9252	0.731023	-5.28813	2.12148	-5.79887	0.018484	0.137797	0.52		0	4.34746	[H]C1C(=C(C(N([H])C=1C([H])([H])[H])=O)C(N([H])C([H])([H])c1c([H])c([H])c2c(c1[H])c([H])c([H])s2)=O)C([H])([H])[H]
	79509024	59	-20.0064	36	2	-0.816671	-5.59862	-21.3032	2.47625	4.4137	1.69398	-53.0518	-16.3492	0.931249	ChemBridge	N-{[2-(2-fluorophenoxy)-3-pyridinyl]methyl}-3-thiophenecarboxamide	achiral	328.361	C17 H13 F N2 O2 S	Dry Film	90	http://www.hit2lead.com/screening-compounds/79509024	0.984789	3.6798	-4.1788	-4.90259	2.00707	-4.9169	4.31615	-4.97875	0.007526	0.599865	0.53		0	4.42749	[H]c1c([H])c([H])c(c(c1[H])Oc1c(c([H])c([H])c([H])n1)C([H])([H])N([H])C(c1c([H])c([H])sc1[H])=O)F
	5942005	60	-20.0958	43	5	-4.07433	-5.40001	-17.251	3.10751	6.74505	1.7544	-86.6171	-18.0054	1.0281	ChemBridge	N-[2-(1H-indol-3-yl)ethyl]-2-(4-methylphenoxy)acetamide	achiral	308.374	C19 H20 N2 O2	Solid	90	http://www.hit2lead.com/screening-compounds/5942005	1	3.12793	-3.14642	-4.88763	1.74	-5.28626	0.801166	-5.81549	0.013738	-0.745812	0.44	indole	0.204124	4.40319	[H]c1c([H])c([H])c2c(c1[H])c(c([H])n2[H])C([H])([H])C([H])([H])N([H])C(C([H])([H])Oc1c([H])c([H])c(c([H])c1[H])C([H])([H])[H])=O
	5939686	60	-20.9089	43	5	-4.12072	-5.58207	-17.5539	2.48681	6.39185	2.30966	-90.7502	-17.6968	0.961731	ChemBridge	N-[2-(1H-indol-3-yl)ethyl]-2-(3-methylphenoxy)acetamide	achiral	308.374	C19 H20 N2 O2	Solid	90	http://www.hit2lead.com/screening-compounds/5939686	1	3.19581	-3.19522	-4.8279	1.69309	-5.19289	0.994051	-5.8234	0.009407	-0.677502	0.46	indole	0.204124	4.40319	[H]c1c([H])c(c([H])c(c1[H])OC([H])([H])C(N([H])C([H])([H])C([H])([H])c1c2c([H])c([H])c([H])c([H])c2n([H])c1[H])=O)C([H])([H])[H]
	9017034	60	-20.4839	39	5	-4.05889	-4.64264	-18.5725	4.28411	6.47321	1.58005	-78.75	-17.5436	1.01029	ChemBridge	2-(4-chlorophenyl)-N-[2-(1H-indol-3-yl)ethyl]acetamide	achiral	312.793	C18 H17 Cl N2 O	Solid	90	http://www.hit2lead.com/screening-compounds/9017034	1	3.29281	-3.5264	-4.91186	1.86713	-5.55777	0.642109	-5.7211	0.020014	-0.201047	0.45	indole	0.204124	4.69343	[H]c1c([H])c([H])c2c(c1[H])c(c([H])n2[H])C([H])([H])C([H])([H])N([H])C(C([H])([H])c1c([H])c([H])c(c([H])c1[H])[Cl])=O
	21478856	60	-20.9199	49	5	-1.2746	-5.32092	-23.6083	2.29432	5.41265	1.57899	-78.2878	-15.8744	1.25446	ChemBridge	N-[(2-ethyl-3,5-dimethyl-1H-indol-7-yl)methyl]-2-(2-hydroxyphenyl)acetamide	achiral	336.427	C21 H24 N2 O2	N/A	90	http://www.hit2lead.com/screening-compounds/21478856	0.831518	4.08371	-3.83225	-4.9173	1.77285	-4.94639	0.877062	-5.27813	0.045701	0.431212	0.48	indole	0.301511	4.21984	[H]c1c([H])c([H])c(c(c1[H])C([H])([H])C(N([H])C([H])([H])c1c([H])c(c([H])c2c(c(C([H])([H])C([H])([H])[H])n([H])c12)C([H])([H])[H])C([H])([H])[H])=O)O[H]
	9110560	60	-21.0089	44	3	-3.49915	-5.04616	-18.1774	1.75103	7.44537	1.46606	-76.0473	-14.5875	1.09538	ChemBridge	2-methoxy-N-[2-(6-methoxy-1H-indol-3-yl)ethyl]benzamide	achiral	324.374	C19 H20 N2 O3	Solid	90	http://www.hit2lead.com/screening-compounds/9110560	1	3.30178	-3.87991	-5.07387	1.46002	-5.15158	0.980788	-5.91579	0.031172	-0.151361	0.48	indole	0.204124	4.04417	[H]c1c([H])c([H])c(c(C(N([H])C([H])([H])C([H])([H])c2c3c([H])c([H])c(c([H])c3n([H])c2[H])OC([H])([H])[H])=O)c1[H])OC([H])([H])[H]
	31037214	60	-20.1031	51	6	-1.34293	-5.91833	-25.8362	4.89185	8.28155	0.5299	-88.146	-20.3319	1.11137	ChemBridge	N-(3,5-dimethoxybenzyl)-N-(2-phenylethyl)-1H-pyrrole-3-carboxamide	achiral	364.438	C22 H24 N2 O3	Dry Film	90	http://www.hit2lead.com/screening-compounds/31037214	0.912706	3.7987	-4.0102	-4.57131	1.96568	-4.92726	0.373981	-4.68024	0.021342	0.347772	0.52		0	4.37424	[H]c1c([H])c([H])c(c([H])c1[H])C([H])([H])C([H])([H])N(C(c1c([H])c([H])n([H])c1[H])=O)C([H])([H])c1c([H])c(c([H])c(c1[H])OC([H])([H])[H])OC([H])([H])[H]
	5584651	60	-20.1276	27	2	-4.85461	-3.72033	-14.1847	2.80275	6.59288	1.52359	-74.3883	-14.6788	0.815955	ChemBridge	9H-carbazol-3-ylacetic acid	achiral	225.243	C14 H11 N O2	Solid	85	http://www.hit2lead.com/screening-compounds/5584651	0.25716	2.43858	-3.01182	-4.80186	1.80662	-6.04688	1.45644	-5.14623	0.105738	-0.631963	0.56		0	4.27373	[H]c1c([H])c([H])c2c(c1[H])c1c([H])c(c([H])c([H])c1n2[H])C([H])([H])C(=[O-/2])=[O-/2]
	5190749	61	-20.7287	31	3	-2.72405	-4.58398	-16.9513	2.51116	3.39563	0.503494	-55.4606	-21.4281	0.645284	ChemBridge	N-methyl-N'-(1,2,3,4-tetrahydro-1-naphthalenyl)urea	unknown	204.268	C12 H16 N2 O	Solid	90	http://www.hit2lead.com/screening-compounds/5190749	1	1.88934	-2.25704	-4.73384	1.44095	-5.02894	0.833546	-4.94661	0.037603	0.76079	0.49		0	4.59109	[H]c1c([H])c([H])c2c(c1[H])C([H])([H])C([H])([H])C([H])([H])[C@]2([H])N([H])C(N([H])C([H])([H])[H])=O
	9315888	62	-20.309	34	3	-1.25729	-5.16873	-17.7611	1.36965	2.34237	-0.427875	-49.4749	-18.342	0.672694	ChemBridge	2-(2,5-dimethylphenyl)-N-isopropylacetamide	achiral	205.296	C13 H19 N O	Solid	90	http://www.hit2lead.com/screening-compounds/9315888	1	3.06775	-3.0239	-4.5477	1.91767	-4.57113	0.717108	-4.83216	0.024029	-0.031022	0.41		0	5.07953	[H]c1c([H])c(c(c([H])c1C([H])([H])[H])C([H])([H])C(N([H])C([H])(C([H])([H])[H])C([H])([H])[H])=O)C([H])([H])[H]
	6085082	63	-20.0134	27	4	-1.64067	-4.59321	-18.3386	2.4802	3.31836	-1.24741	-39.5045	-17.2249	0.715022	ChemBridge	N-(2-chlorobenzyl)-3-oxobutanamide	achiral	225.671	C11 H12 Cl N O2	Solid	90	http://www.hit2lead.com/screening-compounds/6085082	0.851148	1.46314	-2.16164	-4.65318	1.95507	-4.55881	0.665228	-4.98479	0.007475	-0.706772	0.39		0	4.30955	[H]c1c([H])c([H])c(c(c1[H])C([H])([H])N([H])C(C([H])([H])C(C([H])([H])[H])=O)=O)[Cl]
	9095939	63	-20.9435	26	3	-1.65656	-4.72573	-17.978	3.10865	2.18252	-1.37907	-33.2506	-16.2815	0.661662	ChemBridge	N-(2-bromobenzyl)cyclopropanecarboxamide	achiral	254.123	C11 H12 Br N O	Solid	90	http://www.hit2lead.com/screening-compounds/9095939	1	2.59246	-2.78682	-4.57361	1.7774	-5.03224	0.485452	-4.72765	0.008786	-0.608765	0.5		0	4.84384	[H]c1c([H])c([H])c(c(c1[H])C([H])([H])N([H])C(C1([H])C([H])([H])C1([H])[H])=O)[Br]
	9327121	63	-20.1742	35	4	-1.6055	-4.95431	-18.0459	3.0832	3.44113	-2.39048	-42.6616	-18.0559	0.855338	ChemBridge	N-(2-chlorobenzyl)-2-cyclopentylacetamide	achiral	251.752	C14 H18 Cl N O	Solid	90	http://www.hit2lead.com/screening-compounds/9327121	1	3.58654	-3.5505	-4.67539	1.7354	-4.78449	0.93964	-4.83435	0.012775	0.01895	0.49		0	4.93635	[H]c1c([H])c([H])c(c(c1[H])C([H])([H])N([H])C(C([H])([H])C1([H])C([H])([H])C([H])([H])C([H])([H])C1([H])[H])=O)[Cl]
	9134010	63	-21.1299	24	4	-2.68071	-4.20689	-16.8754	2.54474	3.06402	-1.33106	-41.4202	-18.5285	0.580488	ChemBridge	N-(2-chlorobenzyl)-N'-methylurea	achiral	198.649	C9 H11 Cl N2 O	Solid	90	http://www.hit2lead.com/screening-compounds/9134010	1	1.46876	-2.17258	-4.6302	1.82233	-5.28177	0.63776	-5.27054	0.027429	-0.583124	0.46		0	4.48953	[H]c1c([H])c([H])c(c(c1[H])C([H])([H])N([H])C(N([H])C([H])([H])[H])=O)[Cl]
	9092362	63	-20.5867	32	4	-1.623	-4.96744	-19.9553	3.43891	4.2406	-1.27382	-52.9469	-18.0884	0.891975	ChemBridge	N-(2-bromobenzyl)-2-phenylacetamide	achiral	304.182	C15 H14 Br N O	Solid	90	http://www.hit2lead.com/screening-compounds/9092362	1	3.44416	-3.36939	-4.64866	1.6468	-4.63343	0.388497	-4.69229	0.012118	-0.759831	0.5		0	5.11548	[H]c1c([H])c([H])c(c([H])c1[H])C([H])([H])C(N([H])C([H])([H])c1c([H])c([H])c([H])c([H])c1[Br])=O
	12737595	63	-21.7686	35	4	-3.36404	-4.76553	-18.1452	1.0579	4.89375	2.08406	-64.3188	-17.3532	0.936036	ChemBridge	N-[3-(4-fluorobenzyl)benzyl]acetamide	achiral	257.303	C16 H16 F N O	Dry Film	90	http://www.hit2lead.com/screening-compounds/12737595	1	2.42261	-2.6129	-4.68327	1.73485	-5.6666	0.880681	-5.28105	0.011819	-0.035873	0.48		0	5.14628	[H]c1c([H])c(c([H])c(c1[H])C([H])([H])N([H])C(C([H])([H])[H])=O)C([H])([H])c1c([H])c([H])c(c([H])c1[H])F
	7994724	63	-20.6064	32	5	-4.37086	-4.85217	-17.4702	6.77846	5.89274	-0.475112	-68.8748	-13.6718	0.883142	ChemBridge	4-{[(2-chlorobenzyl)amino]methyl}benzoic acid hydrochloride	achiral	312.191	C15 H14 Cl N O2 . Cl H	Solid	90	http://www.hit2lead.com/screening-compounds/7994724	0.257284	2.50539	-3.01139	-4.5928	1.68519	-4.55988	0.314743	-4.79213	0.056945	-0.266542	0.5	Benzylamines	0.25	4.87674	[H]c1c([H])c([H])c(c(c1[H])C([H])([H])N([H])C([H])([H])c1c([H])c([H])c(C(=[O-/2])=[O-/2])c([H])c1[H])[Cl]
	52961688	63	-22.5454	37	3	-1.51336	-4.93865	-20.055	3.90376	2.90215	-2.5327	-70.3872	-18.2712	0.777857	ChemBridge	2-methyl-N-[2-(trifluoromethyl)benzyl]-D-prolinamide	single enantiomer	286.293	C14 H17 F3 N2 O	Dry Film	90	http://www.hit2lead.com/screening-compounds/52961690	0.733225	2.59287	-3.12451	-4.67175	2.5598	-4.59007	1.82691	-4.78058	0.020466	-0.288002	0.4		0	5.01176	[H]c1c([H])c([H])c(c(c1[H])C([H])([H])N([H])C([C@@]1(C([H])([H])[H])C([H])([H])C([H])([H])C([H])([H])N1[H])=O)C(F)(F)F
	32740348	63	-21.1795	42	6	-1.57576	-5.39468	-21.9317	4.29722	3.57109	-0.762665	-55.6551	-18.0984	1.00917	ChemBridge	2-[ethyl(methyl)amino]-N-[2-(trifluoromethyl)benzyl]butanamide	racemic	302.335	C15 H21 F3 N2 O	Dry Film	90	http://www.hit2lead.com/screening-compounds/32740347	1	2.95419	-3.41769	-4.55838	2.22557	-4.73812	0.686113	-4.90942	0.017684	0.082172	0.45		0	5.34031	[H]c1c([H])c([H])c(c(c1[H])C([H])([H])N([H])C([C@@]([H])(C([H])([H])C([H])([H])[H])N(C([H])([H])[H])C([H])([H])C([H])([H])[H])=O)C(F)(F)F
	66556736	63	-20.0245	41	3	-2.0996	-5.28761	-18.1854	2.76102	4.91641	-0.194476	-51.2507	-16.5593	1.01597	ChemBridge	N-(3-cyanobenzyl)-1-methylazepane-2-carboxamide	racemic	271.357	C16 H21 N3 O	Dry Film	90	http://www.hit2lead.com/screening-compounds/66556737	1	1.33324	-1.85923	-4.72431	0.826457	-5.08754	1.00008	-5.34667	0.049958	-0.048101	0.51		0	4.84143	[H]c1c([H])c(C#N)c([H])c(c1[H])C([H])([H])N([H])C([C@@]1([H])C([H])([H])C([H])([H])C([H])([H])C([H])([H])C([H])([H])N1C([H])([H])[H])=O
	57154820	64	-20.5035	52	5	-1.9445	-5.70393	-20.6571	3.14647	5.40238	-0.06789	-75.7004	-16.4095	1.21139	ChemBridge	N-(2,3-difluorobenzyl)-3-(8-methoxy-2-methyl-2,3-dihydro-1,4-benzoxazepin-4(5H)-yl)propanamide	racemic	390.424	C21 H24 F2 N2 O3	Dry Film	90	http://www.hit2lead.com/screening-compounds/57154821	1	3.38896	-3.68893	-4.95643	1.95945	-4.90233	2.05475	-5.13987	0.005908	0.598598	0.49		0	4.83669	[H]c1c([H])c(c(c(c1[H])F)F)C([H])([H])N([H])C(C([H])([H])C([H])([H])N1C([H])([H])c2c([H])c([H])c(c([H])c2O[C@@]([H])(C([H])([H])[H])C1([H])[H])OC([H])([H])[H])=O
	28453064	64	-21.0105	52	4	-3.30392	-5.67633	-21.3461	1.3812	8.25813	4.65951	-82.8121	-20.9505	1.28538	ChemBridge	4-(3-chlorobenzyl)-1-[(2E)-3-(2-methoxyphenyl)-2-propen-1-yl]-1,4-diazepan-5-one	achiral	384.899	C22 H25 Cl N2 O2	Dry Film	90	http://www.hit2lead.com/screening-compounds/28453063	1	4.0227	-4.31445	-4.94649	1.24676	-5.31989	0.905679	-5.08535	0.030112	0.570603	0.48		0	5.26869	[H]C(=C([H])C([H])([H])N1C([H])([H])C([H])([H])C(N(C([H])([H])c2c([H])c([H])c([H])c(c2[H])[Cl])C([H])([H])C1([H])[H])=O)c1c([H])c([H])c([H])c([H])c1OC([H])([H])[H]
	58912124	64	-21.5699	41	5	-0.878778	-5.6816	-22.308	2.01767	5.02739	-1.83797	-41.201	-15.534	0.843916	ChemBridge	N-allyl-2-fluoro-6-hydroxy-N-(3-methoxybenzyl)benzamide	achiral	315.339	C18 H18 F N O3	Dry Film	90	http://www.hit2lead.com/screening-compounds/58912124	0.866064	3.62787	-3.84653	-4.61353	2.0202	-5.33674	0.927482	-5.15114	0.082182	0.592057	0.44		0	4.74023	[H]C([H])=C([H])C([H])([H])N(C(c1c(c([H])c([H])c([H])c1F)O[H])=O)C([H])([H])c1c([H])c([H])c([H])c(c1[H])OC([H])([H])[H]
	51811892	64	-21.0915	43	2	-3.87491	-4.58219	-16.345	1.67122	6.55636	1.52585	-58.9652	-14.8499	1.03908	ChemBridge	2-methoxy-6-[(3-piperidin-1-ylazetidin-1-yl)carbonyl]phenol	achiral	290.358	C16 H22 N2 O3	Dry Film	90	http://www.hit2lead.com/screening-compounds/51811893	1	1.53095	-2.06503	-4.49387	1.34566	-4.5263	0.976127	-4.54546	0.058021	0.624309	0.45		0	4.6988	[H]c1c([H])c(C(N2C([H])([H])C([H])(C2([H])[H])N2C([H])([H])C([H])([H])C([H])([H])C([H])([H])C2([H])[H])=O)c(c(c1[H])OC([H])([H])[H])O[H]
	82926288	65	-20.2921	37	3	-3.33738	-4.91286	-14.9363	1.60409	5.81214	-1.12441	-69.2259	-17.5376	0.939054	ChemBridge	[3-(2,5-dimethoxyphenyl)pyrrolidin-1-yl]acetic acid	racemic	265.305	C14 H19 N O4	Dry Film	90	http://www.hit2lead.com/screening-compounds/82926292	0.257284	1.31996	-2.06681	-4.86856	0.807573	-4.76687	1.51549	-4.40739	0.02987	0.497696	0.49		0	4.18949	[H]c1c([H])c(c(c([H])c1OC([H])([H])[H])[C@@]1([H])C([H])([H])C([H])([H])N(C([H])([H])C(=[O-/2])=[O-/2])C1([H])[H])OC([H])([H])[H]
	90919600	66	-20.1262	53	3	-4.06609	-4.99747	-18.54	3.76468	8.57419	2.36347	-83.6014	-15.8638	1.12964	ChemBridge	8-[(2-methyl-1H-pyrrol-3-yl)carbonyl]-2-(pyridin-3-ylmethyl)-2,8-diazaspiro[5.5]undecan-3-one	racemic	366.457	C21 H26 N4 O2	Dry Film	90	http://www.hit2lead.com/screening-compounds/90919601	0.956081	0.476109	-1.51486	-4.61454	1.44266	-5.40136	3.12684	-5.5631	0.044894	0.831363	0.52		0	4.40272	[H]c1c([H])c([H])nc([H])c1C([H])([H])N1C(C([H])([H])C([H])([H])[C@]2(C([H])([H])C([H])([H])C([H])([H])N(C(c3c([H])c([H])n([H])c3C([H])([H])[H])=O)C2([H])[H])C1([H])[H])=O
	66109208	66	-20.5243	53	3	-4.16499	-5.19379	-18.8522	3.3887	9.32844	2.29625	-78.2328	-20.453	1.29862	ChemBridge	2-{[3-oxo-2-(pyridin-4-ylmethyl)-2,9-diazaspiro[5.5]undec-9-yl]carbonyl}benzonitrile	achiral	388.462	C23 H24 N4 O2	Dry Film	90	http://www.hit2lead.com/screening-compounds/66109208	0.807609	0.660613	-1.70085	-4.76892	1.8278	-4.66809	4.63566	-5.83456	0.015612	0.297488	0.53		0	4.49191	[H]c1c([H])c([H])c(C(N2C([H])([H])C([H])([H])C3(C([H])([H])C([H])([H])C(N(C([H])([H])c4c([H])c([H])nc([H])c4[H])C3([H])[H])=O)C([H])([H])C2([H])[H])=O)c(C#N)c1[H]
	31351112	66	-20.8013	31	3	-3.27456	-3.94665	-16.1294	0.639735	5.98815	-0.633355	-77.1848	-15.441	0.905146	ChemBridge	1-(2-fluorobenzyl)-6-oxo-3-piperidinecarboxylic acid	racemic	251.254	C13 H14 F N O3	Dry Film	90	http://www.hit2lead.com/screening-compounds/31351113	0.257284	1.12501	-1.83243	-5.05432	1.49882	-4.66336	0.868404	-5.15716	0.047067	-0.29282	0.45		0	4.03372	[H]c1c([H])c([H])c(c(c1[H])C([H])([H])N1C(C([H])([H])C([H])([H])[C@@]([H])(C(=[O-/2])=[O-/2])C1([H])[H])=O)F
	5792785	66	-20.5486	36	2	-3.15271	-4.32931	-17.2962	1.15606	5.55639	2.36919	-80.3696	-16.2588	0.958844	ChemBridge	7-benzyl-2-methyl-2,7-diazaspiro[4.4]nonane-1,3,8-trione	unknown	272.299	C15 H16 N2 O3	Solid	90	http://www.hit2lead.com/screening-compounds/5792785	0.413452	0.268564	-1.31813	-4.55183	2.15055	-4.88711	0.785513	-4.69876	0.022007	-0.199469	0.27		0	4.08737	[H]c1c([H])c([H])c(c([H])c1[H])C([H])([H])N1C(C([H])([H])[C@@]2(C(N(C(C2([H])[H])=O)C([H])([H])[H])=O)C1([H])[H])=O
	71980584	66	-20.1116	39	3	-3.29868	-4.61108	-18.5585	2.11348	8.53375	0.626706	-67.9385	-15.2815	1.25741	ChemBridge	(1R*,5S*,6r)-3-[(5-methyl-4-phenyl-3-thienyl)carbonyl]-3-azabicyclo[3.1.0]hexane-6-carboxylic acid	racemic	327.397	C18 H17 N O3 S	Dry Film	90	http://www.hit2lead.com/screening-compounds/71980587	0.237646	2.72609	-3.11967	-4.72952	1.72561	-4.84528	0.843069	-5.09199	0.038067	-0.014767	0.53		0	4.44638	[H]c1c([H])c([H])c(c([H])c1[H])c1c(C(N2C([H])([H])[C@]3([H])[C@@]([H])(C(=[O-/2])=[O-/2])[C@]3([H])C2([H])[H])=O)c([H])sc1C([H])([H])[H]
	58612820	66	-20.0826	39	3	-3.40946	-4.52196	-17.3048	1.78523	7.136	0.992043	-72.8735	-15.1767	1.06672	ChemBridge	(1R*,5S*,6r)-3-[(4'-fluorobiphenyl-2-yl)carbonyl]-3-azabicyclo[3.1.0]hexane-6-carboxylic acid	racemic	325.334	C19 H16 F N O3	Dry Film	90	http://www.hit2lead.com/screening-compounds/58612820	0.238475	2.53067	-2.81358	-4.40473	2.56223	-4.84148	0.558125	-4.9817	0.050468	-0.09478	0.53		0	4.43421	[H]c1c([H])c([H])c(c2c([H])c([H])c(c([H])c2[H])F)c(C(N2C([H])([H])[C@]3([H])[C@@]([H])(C(=[O-/2])=[O-/2])[C@]3([H])C2([H])[H])=O)c1[H]
	61196184	67	-20.9768	41	4	-2.89104	-4.73981	-16.9715	1.84721	5.96434	-2.26795	-63.03	-16.861	1.07233	ChemBridge	2'-(piperazin-1-ylmethyl)biphenyl-4-carboxylic acid	achiral	296.364	C18 H20 N2 O2	Dry Film	90	http://www.hit2lead.com/screening-compounds/61196186	0.257284	2.04836	-2.97495	-4.79255	2.14072	-4.76025	0.562222	-5.4556	0.041962	0.075049	0.49		0	4.56356	[H]c1c([H])c([H])c(c(c1[H])c1c([H])c([H])c(C(=[O-/2])=[O-/2])c([H])c1[H])C([H])([H])N1C([H])([H])C([H])([H])N([H])C([H])([H])C1([H])[H]
	45856336	67	-20.8557	46	2	-3.24308	-5.27116	-18.1471	2.87984	8.22239	-0.100954	-58.8578	-18.3889	1.39116	ChemBridge	N-{1-[(2'-chloro-6'-methylbiphenyl-3-yl)carbonyl]pyrrolidin-3-yl}acetamide	racemic	356.846	C20 H21 Cl N2 O2	Dry Film	90	http://www.hit2lead.com/screening-compounds/45856336	0.630655	2.67647	-3.68985	-4.50474	1.95579	-5.18966	1.41868	-5.1629	0.012333	0.855604	0.52		0	4.74667	[H]c1c([H])c(C(N2C([H])([H])C([H])([H])[C@]([H])(C2([H])[H])N([H])C(C([H])([H])[H])=O)=O)c([H])c(c1[H])c1c(c([H])c([H])c([H])c1[Cl])C([H])([H])[H]
	91958888	67	-20.9143	44	3	-2.04803	-5.3789	-20.7739	4.60031	5.805	-0.407585	-69.5569	-19.6486	0.94726	ChemBridge	2,3,5,6-tetramethyl-N-[2-(2-oxoimidazolidin-1-yl)ethyl]benzamide	achiral	289.373	C16 H23 N3 O2	Dry Film	90	http://www.hit2lead.com/screening-compounds/91958888	0.823359	2.56301	-2.75638	-4.78123	1.71252	-5.14726	5.2645	-5.40024	0.024673	0.647049	0.49		0	4.05785	[H]c1c(c(c(C(N([H])C([H])([H])C([H])([H])N2C(N([H])C([H])([H])C2([H])[H])=O)=O)c(c1C([H])([H])[H])C([H])([H])[H])C([H])([H])[H])C([H])([H])[H]
	89553416	68	-20.2667	45	4	-2.93203	-5.02893	-21.1692	4.56434	5.14051	4.08471	-74.5773	-21.6525	0.973265	ChemBridge	1-[3-(7-fluoro-1-methyl-3,4-dihydroisoquinolin-2(1H)-yl)-3-oxopropyl]-6-methylpyridin-2(1H)-one	racemic	328.381	C19 H21 F N2 O2	Dry Film	90	http://www.hit2lead.com/screening-compounds/89553418	1	2.63728	-2.8836	-4.77993	1.09532	-5.08754	0.847145	-4.66862	0.019929	0.848011	0.48		0	4.82317	[H]C1=C([H])C(N(C(=C1[H])C([H])([H])[H])C([H])([H])C([H])([H])C(N1C([H])([H])C([H])([H])c2c([H])c([H])c(c([H])c2[C@]1([H])C([H])([H])[H])F)=O)=O
	5610552	69	-20.2105	45	1	-2.82909	-5.48305	-19.5836	2.86592	7.5112	3.4112	-82.5797	-19.012	1.15767	ChemBridge	1-(3,4-dichlorophenyl)-3-[4-(2-pyridinyl)-1-piperazinyl]-2,5-pyrrolidinedione	unknown	405.278	C19 H18 Cl2 N4 O2	Solid	90	http://www.hit2lead.com/screening-compounds/5610552	0.85937	2.86345	-3.21141	-5.1378	1.61278	-4.15353	3.15668	-5.05613	0.042254	0.547443	0.51		0	4.82646	[H]c1c([H])c([H])nc(c1[H])N1C([H])([H])C([H])([H])N(C([H])([H])C1([H])[H])[C@]1([H])C(N(C(C1([H])[H])=O)c1c([H])c([H])c(c(c1[H])[Cl])[Cl])=O
	5659417	69	-20.0667	50	1	-2.99584	-5.59868	-19.5577	3.13333	6.81491	4.89451	-84.5473	-19.0652	1.13944	ChemBridge	3-[4-(2-fluorophenyl)-1-piperazinyl]-1-(4-methoxyphenyl)-2,5-pyrrolidinedione	unknown	383.416	C21 H22 F N3 O3	Solid	90	http://www.hit2lead.com/screening-compounds/5659417	0.85937	2.0178	-2.37836	-4.86735	1.92754	-4.45213	2.19582	-4.69854	0.012644	0.196824	0.49		0	4.46283	[H]c1c([H])c([H])c(c(c1[H])N1C([H])([H])C([H])([H])N(C([H])([H])C1([H])[H])[C@]1([H])C(N(C(C1([H])[H])=O)c1c([H])c([H])c(c([H])c1[H])OC([H])([H])[H])=O)F
	7986298	69	-20.6444	46	1	-2.9612	-5.61204	-19.6351	3.76004	6.54712	3.75186	-85.6607	-18.9921	1.14717	ChemBridge	1-(3,4-dichlorophenyl)-3-[4-(2-fluorophenyl)-1-piperazinyl]-2,5-pyrrolidinedione	unknown	422.28	C20 H18 Cl2 F N3 O2	Solid	90	http://www.hit2lead.com/screening-compounds/7986298	0.85937	3.37436	-3.55174	-5.05597	1.57878	-4.28529	2.30544	-4.99776	0.028194	0.13921	0.5		0	4.79187	[H]c1c([H])c([H])c(c(c1[H])N1C([H])([H])C([H])([H])N(C([H])([H])C1([H])[H])[C@]1([H])C(N(C(C1([H])[H])=O)c1c([H])c([H])c(c(c1[H])[Cl])[Cl])=O)F
	90940720	69	-20.3297	44	3	-4.61294	-5.53634	-18.4595	6.04379	8.15675	2.97877	-81.8698	-20.4827	1.02475	ChemBridge	4-[(3-chloro-4-hydroxyphenyl)acetyl]-1-(4-methylphenyl)-2-piperazinone	achiral	358.819	C19 H19 Cl N2 O3	Dry Film	90	http://www.hit2lead.com/screening-compounds/90940718	1	3.01872	-2.83213	-4.94666	1.90211	-4.94003	1.23161	-5.12414	0.101251	0.675132	0.48	Anil_di_alk_E	0.204124	4.41835	[H]c1c([H])c(c([H])c([H])c1C([H])([H])[H])N1C(C([H])([H])N(C(C([H])([H])c2c([H])c([H])c(c(c2[H])[Cl])O[H])=O)C([H])([H])C1([H])[H])=O
	5786183	70	-20.8857	44	3	-4.64034	-4.91641	-19.5475	6.00979	9.6407	1.60524	-91.533	-15.2327	1.06313	ChemBridge	4-benzoyl-1-(4-chlorophenyl)-5-(2-fluorophenyl)-3-hydroxy-1,5-dihydro-2H-pyrrol-2-one	unknown	407.822	C23 H15 Cl F N O3	Solid	90	http://www.hit2lead.com/screening-compounds/5786183	1	4.71327	-4.83185	-4.48954	1.89908	-4.89529	0.596583	-4.9211	0.079674	-0.215652	0.39		0	4.13367	[H]c1c([H])c([H])c(C(C2=C(C(N(c3c([H])c([H])c(c([H])c3[H])[Cl])[C@]2([H])c2c([H])c([H])c([H])c([H])c2F)=O)O[H])=O)c([H])c1[H]
	6189817	70	-20.3363	44	3	-4.72141	-5.22429	-19.5603	5.93182	9.67575	3.11146	-84.8322	-14.6252	1.14142	ChemBridge	4-benzoyl-5-(2-chlorophenyl)-1-(4-fluorophenyl)-3-hydroxy-1,5-dihydro-2H-pyrrol-2-one	unknown	407.822	C23 H15 Cl F N O3	Solid	90	http://www.hit2lead.com/screening-compounds/6189817	1	4.53824	-4.37839	-4.49174	1.43042	-5.07437	0.585467	-5.07472	0.0601	-0.164657	0.4		0	4.13367	[H]c1c([H])c([H])c(C(C2=C(C(N(c3c([H])c([H])c(c([H])c3[H])F)[C@]2([H])c2c([H])c([H])c([H])c([H])c2[Cl])=O)O[H])=O)c([H])c1[H]
	5955012	70	-20.2178	44	2	-4.59898	-4.86719	-18.8223	5.757	9.82742	2.2367	-90.9873	-15.3322	1.23818	ChemBridge	4-benzoyl-1-(3-bromophenyl)-3-hydroxy-5-phenyl-1,5-dihydro-2H-pyrrol-2-one	unknown	434.282	C23 H16 Br N O3	Solid	90	http://www.hit2lead.com/screening-compounds/5955012	1	4.74496	-4.64842	-4.65258	1.28786	-4.91603	0.232052	-5.23046	0.145477	-0.619619	0.48		0	4.21107	[H]c1c([H])c([H])c(C(C2=C(C(N(c3c([H])c([H])c([H])c(c3[H])[Br])[C@]2([H])c2c([H])c([H])c([H])c([H])c2[H])=O)O[H])=O)c([H])c1[H]
	6205776	70	-20.8495	44	3	-4.63377	-4.92064	-19.4692	6.0221	9.50706	1.66113	-90.4048	-15.3642	1.05292	ChemBridge	4-benzoyl-1-(4-chlorophenyl)-3-hydroxy-5-phenyl-1,5-dihydro-2H-pyrrol-2-one	unknown	389.831	C23 H16 Cl N O3	Solid	90	http://www.hit2lead.com/screening-compounds/6205776	1	4.53093	-4.81078	-4.55377	1.64519	-4.85002	0.602947	-5.06843	0.154423	-0.344883	0.39		0	4.14161	[H]c1c([H])c([H])c(C(C2=C(C(N(c3c([H])c([H])c(c([H])c3[H])[Cl])[C@]2([H])c2c([H])c([H])c([H])c([H])c2[H])=O)O[H])=O)c([H])c1[H]
	5950153	70	-20.9989	47	2	-4.62195	-4.88915	-18.9097	5.12565	9.83028	1.86664	-94.8901	-15.6577	1.22467	ChemBridge	4-benzoyl-5-(3-fluorophenyl)-3-hydroxy-1-(3-methylphenyl)-1,5-dihydro-2H-pyrrol-2-one	unknown	387.403	C24 H18 F N O3	Solid	90	http://www.hit2lead.com/screening-compounds/5950153	1	4.5315	-4.40461	-4.55537	2.3065	-4.77976	0.667056	-5.01501	0.079634	-0.19214	0.42		0	4.09881	[H]c1c([H])c([H])c(C(C2=C(C(N(c3c([H])c([H])c([H])c(c3[H])C([H])([H])[H])[C@]2([H])c2c([H])c([H])c([H])c(c2[H])F)=O)O[H])=O)c([H])c1[H]
	5955498	70	-21.0284	47	2	-4.55937	-4.79796	-18.9207	5.61366	9.50274	1.43463	-89.1092	-14.7366	1.21411	ChemBridge	4-benzoyl-3-hydroxy-1-(3-methylphenyl)-5-phenyl-1,5-dihydro-2H-pyrrol-2-one	unknown	369.413	C24 H19 N O3	Solid	90	http://www.hit2lead.com/screening-compounds/5955498	1	4.44978	-4.37318	-4.58696	2.17377	-4.96293	0.944329	-4.88677	0.108498	-0.271497	0.38		0	4.10253	[H]c1c([H])c([H])c(C(C2=C(C(N(c3c([H])c([H])c([H])c(c3[H])C([H])([H])[H])[C@]2([H])c2c([H])c([H])c([H])c([H])c2[H])=O)O[H])=O)c([H])c1[H]
	57928824	71	-20.5128	38	1	-3.82441	-4.25449	-17.0959	1.74439	6.65796	3.7412	-80.2214	-16.157	0.954038	ChemBridge	3-[5-(morpholin-4-ylcarbonyl)-2-furyl]-1H-indole	achiral	296.32	C17 H16 N2 O3	Dry Film	90	http://www.hit2lead.com/screening-compounds/57928824	0.563073	2.59941	-2.9781	-4.52145	2.21928	-5.3843	1.13169	-5.24754	0.030456	-0.926015	0.51		0	4.37606	[H]c1c([H])c([H])c2c(c1[H])c(c([H])n2[H])c1c([H])c([H])c(C(N2C([H])([H])C([H])([H])OC([H])([H])C2([H])[H])=O)o1
	94918352	72	-20.0136	51	6	-3.1551	-5.16369	-20.09	3.31829	7.51833	0.437651	-92.0541	-17.7503	1.16289	ChemBridge	3-(1H-indol-3-yl)-N-[1-(2-thienylmethyl)piperidin-3-yl]propanamide	racemic	367.508	C21 H25 N3 O S	Dry Film	90	http://www.hit2lead.com/screening-compounds/94918353	1	3.17568	-3.20662	-4.96479	1.3324	-5.77789	0.400733	-5.70493	0.00915	0.135589	0.51	indole	0.204124	4.90619	[H]c1c([H])c([H])c2c(c1[H])c(c([H])n2[H])C([H])([H])C([H])([H])C(N([H])[C@@]1([H])C([H])([H])C([H])([H])C([H])([H])N(C([H])([H])c2c([H])c([H])c([H])s2)C1([H])[H])=O
	69772984	72	-25.5232	45	3	-5.16731	-4.63631	-21.1617	3.98293	10.2591	-0.099936	-70.333	-26.6203	1.09771	ChemBridge	N-{[1-(1,3-benzothiazol-6-ylcarbonyl)piperidin-3-yl]methyl}thiophene-2-carboxamide	racemic	385.503	C19 H19 N3 O2 S2	Dry Film	90	http://www.hit2lead.com/screening-compounds/69772982	0.937776	2.56616	-2.93451	-4.51901	1.71342	-5.20933	0.320312	-5.58675	0.016641	0.921574	0.53		0	4.0991	[H]c1c([H])c2c(c([H])c1C(N1C([H])([H])C([H])([H])C([H])([H])[C@@]([H])(C([H])([H])N([H])C(c3c([H])c([H])c([H])s3)=O)C1([H])[H])=O)sc([H])n2
	57512760	73	-20.1099	38	4	-1.39208	-5.14917	-21.0167	1.89606	4.23548	1.76446	-68.3434	-17.4918	0.825277	ChemBridge	N-methyl-N-(1-methyl-2-pyridin-2-ylethyl)-4H-thieno[3,2-b]pyrrole-5-carboxamide	racemic	299.391	C16 H17 N3 O S	Dry Film	90	http://www.hit2lead.com/screening-compounds/57512760	0.832645	2.54566	-2.90182	-4.59188	1.46308	-5.11944	10.3862	-5.01705	0.082095	0.753111	0.48		0	4.75618	[H]c1c([H])c([H])nc(c1[H])C([H])([H])[C@]([H])(C([H])([H])[H])N(C(c1c([H])c2c(c([H])c([H])s2)n1[H])=O)C([H])([H])[H]
	93374104	73	-20.6459	46	4	-3.23303	-5.3795	-18.5344	3.64666	6.36208	0.473969	-68.5444	-18.047	1.20378	ChemBridge	N-(2,3-dihydro-1H-inden-2-yl)-5-methoxy-4-oxo-N-propyl-1,4-dihydropyridine-2-carboxamide	achiral	326.39	C19 H22 N2 O3	Dry Film	90	http://www.hit2lead.com/screening-compounds/93374106	0.708474	2.62299	-2.75615	-4.4988	1.58817	-4.41676	0.572276	-5.27438	0.031186	0.699517	0.5		0	4.59618	[H]C1=C(C(N(C([H])([H])C([H])([H])C([H])([H])[H])C2([H])C([H])([H])c3c([H])c([H])c([H])c([H])c3C2([H])[H])=O)N([H])C([H])=C(C1=O)OC([H])([H])[H]
	69093840	73	-20.3735	40	1	-0.524527	-4.85152	-21.3518	2.28572	5.66243	-1.00356	-63.0997	-20.3084	0.990361	ChemBridge	2-(2,3-dihydro-1,4-benzoxazepin-4(5H)-ylcarbonyl)-1,6-dimethylpyridin-4(1H)-one	achiral	298.336	C17 H18 N2 O3	Dry Film	90	http://www.hit2lead.com/screening-compounds/69093841	0.596459	1.89828	-2.14108	-4.55921	0.869266	-5.29667	0.503614	-5.08518	0.135903	0.103134	0.47		0	4.60747	[H]C1=C(C(N2C([H])([H])c3c([H])c([H])c([H])c([H])c3OC([H])([H])C2([H])[H])=O)N(C(=C([H])C1=O)C([H])([H])[H])C([H])([H])[H]
	42688536	74	-21.1588	50	4	-2.69344	-5.56103	-21.6337	3.14226	5.8543	3.54409	-75.9566	-17.1869	1.20642	ChemBridge	N-(3-{[2-(2-phenylethyl)-4-morpholinyl]carbonyl}phenyl)acetamide	racemic	352.427	C21 H24 N2 O3	Dry Film	90	http://www.hit2lead.com/screening-compounds/42688538	1	2.2273	-2.9107	-4.50074	2.22702	-4.41654	0.994692	-4.57919	0.01122	0.733152	0.5		0	4.39162	[H]c1c([H])c([H])c(c([H])c1[H])C([H])([H])C([H])([H])[C@]1([H])C([H])([H])N(C(c2c([H])c([H])c([H])c(c2[H])N([H])C(C([H])([H])[H])=O)=O)C([H])([H])C([H])([H])O1
	14516336	74	-21.8166	53	5	-3.74649	-5.03928	-21.9956	4.51628	6.99815	3.14481	-71.3734	-17.7138	1.16125	ChemBridge	4-[3-(1H-imidazol-2-yl)benzoyl]-2-(3-phenylpropyl)morpholine	racemic	375.464	C23 H25 N3 O2	N/A	90	http://www.hit2lead.com/screening-compounds/14516336	1	3.66382	-3.99554	-4.54242	1.71737	-4.22753	0.370871	-4.75174	0.023156	0.680135	0.52		0	4.32879	[H]c1c([H])c([H])c(c([H])c1[H])C([H])([H])C([H])([H])C([H])([H])[C@]1([H])C([H])([H])N(C(c2c([H])c([H])c([H])c(c2[H])c2nc([H])c([H])n2[H])=O)C([H])([H])C([H])([H])O1
	37875304	75	-20.3754	48	1	-3.37561	-4.48052	-22.0289	2.77859	10.8363	4.24438	-82.2732	-16.2218	1.23591	ChemBridge	8-[2-(1H-imidazol-2-yl)benzoyl]-3-methyl-1-oxa-3,8-diazaspiro[4.6]undecan-2-one	racemic	354.403	C19 H22 N4 O3	Dry Film	90	http://www.hit2lead.com/screening-compounds/37875302	0.753766	0.875917	-2.19348	-4.47029	1.19203	-4.47023	0.579154	-4.80244	0.037143	0.005719	0.52		0	4.02166	[H]c1c([H])c([H])c(c(C(N2C([H])([H])C([H])([H])C([H])([H])[C@]3(C([H])([H])C2([H])[H])C([H])([H])N(C(=O)O3)C([H])([H])[H])=O)c1[H])c1nc([H])c([H])n1[H]
	17141386	75	-21.4623	45	2	-3.46754	-5.06746	-22.5402	2.50331	9.23446	5.48205	-72.5587	-18.8409	1.33552	ChemBridge	3-methyl-7-[(5-methyl-4-phenyl-3-thienyl)carbonyl]-1-oxa-3,7-diazaspiro[4.4]nonan-2-one	racemic	356.439	C19 H20 N2 O3 S	Dry Film	90	http://www.hit2lead.com/screening-compounds/17141386	0.641647	2.89585	-3.38351	-4.65167	1.57291	-4.58802	0.697807	-4.98108	0.027806	0.372188	0.52		0	4.75144	[H]c1c([H])c([H])c(c([H])c1[H])c1c(C(N2C([H])([H])C([H])([H])[C@@]3(C([H])([H])N(C(=O)O3)C([H])([H])[H])C2([H])[H])=O)c([H])sc1C([H])([H])[H]
	26461392	76	-20.4729	48	6	-4.46293	-4.67702	-21.8425	4.28831	11.2458	1.79856	-84.2337	-20.9397	1.30247	ChemBridge	N-(3-chlorobenzyl)-3-[1-(1,3-oxazol-5-ylcarbonyl)piperidin-4-yl]propanamide	achiral	375.849	C19 H22 Cl N3 O3	Dry Film	90	http://www.hit2lead.com/screening-compounds/26461393	0.903681	2.42827	-3.30737	-4.67521	1.31552	-5.04458	1.13659	-5.43444	0.010712	0.937488	0.52		0	4.00229	[H]c1c([H])c(c([H])c(c1[H])[Cl])C([H])([H])N([H])C(C([H])([H])C([H])([H])C1([H])C([H])([H])C([H])([H])N(C(c2c([H])nc([H])o2)=O)C([H])([H])C1([H])[H])=O
	71822240	77	-20.1202	42	3	-4.35448	-4.94781	-18.2548	4.71561	9.38714	1.20722	-62.1006	-13.9143	1.05329	ChemBridge	3-(2-methylphenyl)-1-{[2-(methylthio)pyrimidin-5-yl]carbonyl}pyrrolidin-3-ol	racemic	329.417	C17 H19 N3 O2 S	Dry Film	90	http://www.hit2lead.com/screening-compounds/71822242	0.74538	2.01189	-2.44162	-4.42029	1.58311	-5.5109	0.743981	-5.28221	0.085076	0.633158	0.52		0	4.0635	[H]c1c([H])c([H])c(c(c1[H])C([H])([H])[H])[C@@]1(C([H])([H])C([H])([H])N(C(c2c([H])nc(nc2[H])SC([H])([H])[H])=O)C1([H])[H])O[H]
	11037243	78	-20.493	54	3	-4.36394	-5.56067	-20.8478	4.23567	9.35912	5.69771	-76.1726	-17.1956	1.33926	ChemBridge	N-{[7-(5-acetyl-2-thienyl)-5-fluoro-2,3-dihydro-1-benzofuran-2-yl]methyl}-1-methyl-2-piperidinecarboxamide	racemic	416.509	C22 H25 F N2 O3 S	Dry Film	85	http://www.hit2lead.com/screening-compounds/11037243	0.772001	3.48167	-3.76803	-4.68222	1.36918	-4.97783	1.08248	-5.39982	0.028009	0.862482	0.5		0	4.62707	[H]c1c(c2c(c([H])c1F)C([H])([H])[C@]([H])(C([H])([H])N([H])C([C@@]1([H])C([H])([H])C([H])([H])C([H])([H])C([H])([H])N1C([H])([H])[H])=O)O2)c1c([H])c([H])c(C(C([H])([H])[H])=O)s1
	65856908	78	-20.2545	53	4	-3.39205	-5.8981	-23.0498	4.401	9.38459	4.92392	-86.211	-19.7661	1.41618	ChemBridge	N-{[7-(5-acetyl-2-thienyl)-5-fluoro-2,3-dihydro-1-benzofuran-2-yl]methyl}-1-phenylcyclopropanecarboxamide	racemic	435.51	C25 H22 F N O3 S	Dry Film	90	http://www.hit2lead.com/screening-compounds/65856909	0.772001	4.94373	-4.68855	-4.77573	1.61291	-4.96833	0.641731	-5.26347	0.020714	0.264429	0.51		0	4.05566	[H]c1c([H])c([H])c(c([H])c1[H])C1(C(N([H])C([H])([H])[C@@]2([H])C([H])([H])c3c([H])c(c([H])c(c3O2)c2c([H])c([H])c(C(C([H])([H])[H])=O)s2)F)=O)C([H])([H])C1([H])[H]
	20985520	78	-20.8869	51	4	-3.05646	-5.90673	-22.8213	4.02781	6.76241	5.66096	-94.3156	-16.4248	1.4061	ChemBridge	N-{[5-fluoro-7-(4-fluoro-3-methylphenyl)-2,3-dihydro-1-benzofuran-2-yl]methyl}-5-(methoxymethyl)-2-furamide	racemic	413.414	C23 H21 F2 N O4	Dry Film	90	http://www.hit2lead.com/screening-compounds/20985521	0.858669	4.66926	-4.49342	-4.92761	1.7934	-5.31879	1.96071	-5.03943	0.018601	0.129818	0.51		0	4.04999	[H]c1c([H])c(c(c([H])c1c1c([H])c(c([H])c2c1O[C@]([H])(C2([H])[H])C([H])([H])N([H])C(c1c([H])c([H])c(C([H])([H])OC([H])([H])[H])o1)=O)F)C([H])([H])[H])F
	54433048	78	-20.7538	51	5	-2.98575	-5.97765	-22.5453	3.69431	6.22254	5.25298	-87.4762	-16.8169	1.40083	ChemBridge	N-{[7-(4-chlorophenyl)-5-methyl-2,3-dihydro-1-benzofuran-2-yl]methyl}-5-(methoxymethyl)-2-furamide	racemic	411.878	C23 H22 Cl N O4	Dry Film	90	http://www.hit2lead.com/screening-compounds/54433050	0.858669	4.78301	-4.8071	-4.9977	1.87118	-5.40167	1.14022	-4.93557	0.030906	0.54455	0.51		0	4.08827	[H]c1c([H])c(c([H])c([H])c1c1c([H])c(c([H])c2c1O[C@]([H])(C2([H])[H])C([H])([H])N([H])C(c1c([H])c([H])c(C([H])([H])OC([H])([H])[H])o1)=O)C([H])([H])[H])[Cl]
	24884540	79	-21.1297	47	2	-3.39102	-5.42925	-20.2074	4.10071	8.32702	2.10436	-89.5083	-16.9977	1.33274	ChemBridge	3-{2-[2-(aminomethyl)-5-methyl-2,3-dihydro-1-benzofuran-7-yl]-4-methylphenyl}-1,3-oxazolidin-2-one	racemic	338.4	C20 H22 N2 O3	Dry Film	90	http://www.hit2lead.com/screening-compounds/24884541	0.838258	2.15808	-3.07451	-4.95184	1.98624	-4.96953	2.88342	-4.99427	0.014492	-0.693231	0.49	Anil_di_alk_E	0.204124	4.47165	[H]c1c([H])c(c(c([H])c1C([H])([H])[H])c1c([H])c(c([H])c2c1O[C@]([H])(C2([H])[H])C([H])([H])N([H])[H])C([H])([H])[H])N1C(=O)OC([H])([H])C1([H])[H]
	19757952	80	-20.2228	56	6	-3.08279	-6.63562	-19.1481	3.28627	6.11022	1.53978	-66.9453	-17.7949	1.18296	ChemBridge	N-[(2S*,4R*,6S*)-2-(2-butoxy-3-methoxyphenyl)-6-ethyltetrahydro-2H-pyran-4-yl]acetamide	racemic	349.464	C20 H31 N O4	Dry Film	90	http://www.hit2lead.com/screening-compounds/19757952	1	3.68872	-3.88085	-4.91787	1.7978	-5.18149	3.37354	-5.48984	0.063738	0.59272	0.38		0	4.24666	[H]c1c([H])c(c(c(c1[H])OC([H])([H])[H])OC([H])([H])C([H])([H])C([H])([H])C([H])([H])[H])[C@]1([H])C([H])([H])[C@@]([H])(C([H])([H])[C@]([H])(C([H])([H])C([H])([H])[H])O1)N([H])C(C([H])([H])[H])=O
	47889560	80	-20.2394	49	5	-1.72826	-5.99373	-21.1289	2.69527	4.52903	1.915	-64.3302	-15.933	1.03784	ChemBridge	8-methoxy-N-{2-[methyl(phenyl)amino]ethyl}-3-chromanecarboxamide	racemic	340.416	C20 H24 N2 O3	Dry Film	90	http://www.hit2lead.com/screening-compounds/47889559	0.92758	2.65929	-2.90064	-4.88398	0.618468	-4.508	0.991022	-4.52141	0.019813	0.407707	0.51		0	4.81986	[H]c1c([H])c([H])c(c([H])c1[H])N(C([H])([H])[H])C([H])([H])C([H])([H])N([H])C([C@]1([H])C([H])([H])c2c([H])c([H])c([H])c(c2OC1([H])[H])OC([H])([H])[H])=O
	66659464	81	-20.0954	38	2	-3.17359	-4.45396	-15.91	0.885088	7.31956	-0.595097	-70.2951	-18.0024	0.935531	ChemBridge	N-(1-methyl-2-oxo-3-pyrrolidinyl)-2-chromanecarboxamide	racemic	274.315	C15 H18 N2 O3	Dry Film	90	http://www.hit2lead.com/screening-compounds/66659465	0.895631	1.07735	-1.9696	-4.89742	1.64253	-4.85442	0.585373	-5.1188	0.037883	0.964838	0.4		0	4.0737	[H]c1c([H])c([H])c2c(c1[H])C([H])([H])C([H])([H])[C@]([H])(C(N([H])[C@@]1([H])C(N(C([H])([H])[H])C([H])([H])C1([H])[H])=O)=O)O2
	68422624	81	-20.5087	42	3	-3.38316	-4.99535	-18.0462	2.97669	5.98208	2.07772	-83.8949	-16.186	0.982454	ChemBridge	2-(4,6-dimethyl-1-benzofuran-3-yl)-N-(1-methyl-2-oxopyrrolidin-3-yl)acetamide	racemic	300.352	C17 H20 N2 O3	Dry Film	90	http://www.hit2lead.com/screening-compounds/68422628	0.837125	1.80263	-2.16604	-4.89547	1.71961	-4.86811	0.599999	-5.07737	0.039814	0.881552	0.51		0	4.29982	[H]c1c(c([H])c2c(c1C([H])([H])[H])c(c([H])o2)C([H])([H])C(N([H])[C@@]1([H])C(N(C([H])([H])[H])C([H])([H])C1([H])[H])=O)=O)C([H])([H])[H]
	75312536	82	-20.5703	34	4	0	-5.16746	-23.6672	1.58019	4.10578	0.199413	-43.7079	-18.0072	0.741454	ChemBridge	methyl (4-allyl-3-oxo-3,4-dihydro-2H-1,4-benzoxazin-2-yl)acetate	racemic	261.273	C14 H15 N O4	Dry Film	85	http://www.hit2lead.com/screening-compounds/75312536	0.804628	1.69782	-2.00697	-4.85557	1.78755	-5.07578	1.08061	-4.21541	0.031034	-0.686865	0.4		0	4.08289	[H]C([H])=C([H])C([H])([H])N1C([C@@]([H])(C([H])([H])C(=O)OC([H])([H])[H])Oc2c([H])c([H])c([H])c([H])c12)=O
	8908693	83	-21.0186	48	4	-2.42316	-6.30595	-22.1511	2.64206	8.02832	2.24481	-77.3462	-17.1927	1.18847	ChemBridge	1-{3-[(4-methoxyphenoxy)methyl]benzoyl}-3-methyl-5-(trifluoromethyl)-4,5-dihydro-1H-pyrazol-5-ol	achiral	408.371	C20 H19 F3 N2 O4	Unknown	85	http://www.hit2lead.com/screening-compounds/8908693	0.617592	3.48547	-3.72434	-4.56637	2.33744	-4.87061	1.40853	-5.05985	0.03083	-0.806775	0.47	hydrazone	0.235702	4.00539	[H]c1c([H])c(C(N2[C@@](C([H])([H])C(C([H])([H])[H])=N2)(C(F)(F)F)O[H])=O)c([H])c(c1[H])C([H])([H])Oc1c([H])c([H])c(c([H])c1[H])OC([H])([H])[H]
	8908035	83	-20.0046	53	7	-2.44886	-7.05604	-23.2811	3.70272	7.06493	3.75652	-87.6181	-21.6511	1.25721	ChemBridge	3,5-bis(difluoromethyl)-1-{3-[(4-isopropylphenoxy)methyl]benzoyl}-4,5-dihydro-1H-pyrazol-5-ol	achiral	438.415	C22 H22 F4 N2 O3	Unknown	85	http://www.hit2lead.com/screening-compounds/8908035	0.483931	4.299	-4.45953	-4.54863	1.90611	-4.72464	1.51072	-5.05295	0.048109	0.107806	0.51	hydrazone	0.235702	4.30893	[H]c1c([H])c(C(N2[C@@](C([H])([H])C(C([H])(F)F)=N2)(C([H])(F)F)O[H])=O)c([H])c(c1[H])C([H])([H])Oc1c([H])c([H])c(c([H])c1[H])C([H])(C([H])([H])[H])C([H])([H])[H]
	5315073	84	-21.2016	39	0	-1.26531	-4.87857	-19.8195	1.55856	4.15508	1.57015	-54.6622	-19.2766	0.849801	ChemBridge	5,5-dimethyl-3-(1-naphthylamino)-2-cyclohexen-1-one	achiral	265.35	C18 H19 N O	Solid	90	http://www.hit2lead.com/screening-compounds/5315073	0.781934	3.83648	-4.00006	-4.66301	2.26687	-4.67019	1.1198	-5.1818	0.048553	-0.56619	0.49	enamine;polycyclic	0.544047	5.31855	[H]C1=C(C([H])([H])C(C([H])([H])[H])(C([H])([H])[H])C([H])([H])C1=O)N([H])c1c([H])c([H])c([H])c2c([H])c([H])c([H])c([H])c12
	5954540	84	-23.366	54	0	-4.18682	-5.4074	-18.059	1.90594	7.65258	3.06916	-60.0578	-16.4707	1.00977	ChemBridge	3,3'-(1,2-phenylenediimino)bis(5,5-dimethyl-2-cyclohexen-1-one)	achiral	352.47	C22 H28 N2 O2	Solid	90	http://www.hit2lead.com/screening-compounds/5954540	0.781934	3.71679	-4.01995	-4.73738	2.26908	-4.31699	0.528069	-5.32127	0.013098	-0.783626	0.41	enamine	0.301511	4.3051	[H]C1=C(C([H])([H])C(C([H])([H])[H])(C([H])([H])[H])C([H])([H])C1=O)N([H])c1c([H])c([H])c([H])c([H])c1N([H])C1=C([H])C(C([H])([H])C(C([H])([H])[H])(C([H])([H])[H])C1([H])[H])=O
	6100644	84	-20.3545	48	1	-2.6667	-5.9224	-20.3314	3.66818	7.27592	3.68748	-71.7328	-17.9432	1.08284	ChemBridge	5-(3,4-dimethoxyphenyl)-3-[(2-methylphenyl)amino]-2-cyclohexen-1-one	unknown	337.412	C21 H23 N O3	Solid	90	http://www.hit2lead.com/screening-compounds/6100644	0.779447	3.72288	-3.97242	-4.76662	2.07514	-4.90412	0.7334	-5.01242	0.024239	0.615964	0.34	enamine	0.301511	4.94672	[H]C1=C(C([H])([H])[C@@]([H])(c2c([H])c([H])c(c(c2[H])OC([H])([H])[H])OC([H])([H])[H])C([H])([H])C1=O)N([H])c1c([H])c([H])c([H])c([H])c1C([H])([H])[H]
	9201242	85	-21.9065	43	4	-0.893654	-5.41151	-23.3172	0.866917	3.64771	2.48702	-58.2034	-14.422	1.02914	ChemBridge	N-[1-allyl-4,5-dimethyl-3-(phenylsulfonyl)-1H-pyrrol-2-yl]acetamide	achiral	332.417	C17 H20 N2 O3 S	Solid	90	http://www.hit2lead.com/screening-compounds/9201242	0.585234	2.28792	-2.7574	-5.00268	2.08961	-6.39637	1.39631	-5.41767	0.121391	-0.132145	0.5		0	4.01427	[H]C([H])=C([H])C([H])([H])n1c(c(c(c1N([H])C(C([H])([H])[H])=O)S(c1c([H])c([H])c([H])c([H])c1[H])(=O)=O)C([H])([H])[H])C([H])([H])[H]
	8929537	86	-20.8071	39	3	-2.50675	-5.18395	-21.195	4.11953	8.353	-0.504819	-74.8893	-17.3721	1.16497	ChemBridge	5-{3-[(2-chloro-4-fluorophenoxy)methyl]-4-methoxybenzylidene}-2-mercapto-1,3-thiazol-4(5H)-one	achiral	409.882	C18 H13 Cl F N O3 S2	Unknown	85	http://www.hit2lead.com/screening-compounds/8929537	0.534341	4.04475	-4.47163	-4.678	1.19807	-5.26669	1.6125	-5.41989	0.093029	-0.5388	0.52	Ene_five_het_B	0.5	4.11205	[H]C(=C1C(N=C(S[H])S1)=O)c1c([H])c([H])c(c(c1[H])C([H])([H])Oc1c([H])c([H])c(c([H])c1[Cl])F)OC([H])([H])[H]
	6877508	87	-21.4034	27	0	-1.62935	-4.56519	-19.2912	1.4127	7.32095	-1.92364	-57.945	-18.252	0.752088	ChemBridge	7-hydroxy-3-(1,3-thiazol-4-yl)-2-(trifluoromethyl)-4H-chromen-4-one	achiral	313.252	C13 H6 F3 N O3 S	Solid	90	http://www.hit2lead.com/screening-compounds/6877508	0.53849	2.73941	-3.33061	-4.89796	1.94532	-5.03306	1.94955	-4.88729	0.253142	-0.171299	0.54	halide	0.204124	4.39719	[H]c1c([H])c(c([H])c2c1C(C(=C(C(F)(F)F)O2)c1c([H])sc([H])n1)=O)O[H]
	9028521	88	-21.0298	38	3	-2.32045	-5.34209	-21.2198	3.26819	5.53158	2.62168	-58.3068	-19.7175	0.986649	ChemBridge	2-[(3,6-dimethyl-4-oxo-3,4-dihydrothieno[2,3-d]pyrimidin-2-yl)thio]-N-phenylacetamide	achiral	345.439	C16 H15 N3 O2 S2	Solid	90	http://www.hit2lead.com/screening-compounds/9028521	0.890964	2.82106	-3.51117	-4.6151	1.58495	-5.72143	1.21212	-5.23449	0.034934	0.635879	0.5		0	4.13769	[H]c1c([H])c([H])c(c([H])c1[H])N([H])C(C([H])([H])SC1=Nc2c(C(N1C([H])([H])[H])=O)c([H])c(C([H])([H])[H])s2)=O
	5355281	88	-20.5173	32	3	-1.03862	-5.61784	-21.1409	2.59182	4.71386	0.189119	-52.6614	-18.4318	0.938969	ChemBridge	2-[(5-chloro-1,3-benzothiazol-2-yl)thio]-N-phenylacetamide	achiral	334.844	C15 H11 Cl N2 O S2	Solid	90	http://www.hit2lead.com/screening-compounds/5355281	1	4.63303	-4.91589	-4.72667	1.8091	-5.37478	1.12745	-5.26177	0.036308	0.200133	0.52	halide	0.429416	4.60504	[H]c1c([H])c([H])c(c([H])c1[H])N([H])C(C([H])([H])Sc1nc2c([H])c(c([H])c([H])c2s1)[Cl])=O
	6004366	88	-20.3864	34	3	-2.88707	-5.18596	-20.4372	3.43555	7.57446	1.95075	-47.7826	-18.4875	0.915266	ChemBridge	2-[(6-amino-1,3-benzothiazol-2-yl)thio]-N-phenylacetamide	achiral	315.413	C15 H13 N3 O S2	Solid	90	http://www.hit2lead.com/screening-compounds/6004366	1	3.0684	-3.44639	-4.7426	1.68824	-5.12107	3.49897	-4.94062	0.088271	-0.011257	0.52		0	4.06456	[H]c1c([H])c([H])c(c([H])c1[H])N([H])C(C([H])([H])Sc1nc2c([H])c([H])c(c([H])c2s1)N([H])[H])=O
	7697362	88	-22.6008	34	2	-2.74231	-5.6011	-22.2597	3.17306	7.84381	2.06521	-55.4666	-20.6043	0.960946	ChemBridge	2-[(6-amino-1,3-benzothiazol-2-yl)thio]-N-(3-chlorophenyl)acetamide	achiral	349.858	C15 H12 Cl N3 O S2	Solid	90	http://www.hit2lead.com/screening-compounds/7697362	1	4.01369	-4.33827	-4.81672	1.70887	-5.18385	1.94353	-4.76794	0.067781	0.110298	0.52		0	4.17114	[H]c1c([H])c(c([H])c(c1[H])[Cl])N([H])C(C([H])([H])Sc1nc2c([H])c([H])c(c([H])c2s1)N([H])[H])=O
	5983794	88	-21.0524	37	2	-2.42466	-5.4067	-22.4851	4.07182	8.63448	1.6221	-71.9797	-19.1079	1.08357	ChemBridge	2-[(6-amino-1,3-benzothiazol-2-yl)thio]-N-[3-(trifluoromethyl)phenyl]acetamide	achiral	383.411	C16 H12 F3 N3 O S2	Solid	90	http://www.hit2lead.com/screening-compounds/5983794	1	4.30338	-4.54115	-5.02496	1.90495	-4.79101	1.56268	-4.90269	0.058054	-0.121664	0.51		0	4.20616	[H]c1c([H])c(c([H])c(c1[H])N([H])C(C([H])([H])Sc1nc2c([H])c([H])c(c([H])c2s1)N([H])[H])=O)C(F)(F)F
	9036383	89	-21.1239	37	4	-2.0935	-5.0411	-21.5826	2.49854	6.10827	0.988553	-61.859	-20.9494	1.03687	ChemBridge	2-[(5-propyl-1,3,4-oxadiazol-2-yl)thio]-N-[3-(trifluoromethyl)phenyl]acetamide	achiral	345.34	C14 H14 F3 N3 O2 S	Solid	90	http://www.hit2lead.com/screening-compounds/9036383	1	3.47711	-3.81854	-4.83179	2.03213	-4.5706	0.936451	-5.0064	0.024645	-0.276026	0.51		0	4.07747	[H]c1c([H])c(c([H])c(c1[H])N([H])C(C([H])([H])Sc1nnc(C([H])([H])C([H])([H])C([H])([H])[H])o1)=O)C(F)(F)F
	11445903	90	-20.2606	35	4	-1.8553	-5.43003	-19.9842	6.92112	4.00425	-2.27314	-76.9835	-21.7034	0.815304	ChemBridge	N-[1-(5-amino-1,3,4-thiadiazol-2-yl)ethyl]-2-[2-(trifluoromethyl)phenyl]acetamide	racemic	330.329	C13 H13 F3 N4 O S	Dry Film	90	http://www.hit2lead.com/screening-compounds/11445903	0.926647	1.80022	-2.67454	-4.64928	2.40401	-5.46238	4.04565	-5.60127	0.013356	-0.226761	0.5		0	4.28067	[H]c1c([H])c([H])c(c(c1[H])C([H])([H])C(N([H])[C@@]([H])(c1nnc(N([H])[H])s1)C([H])([H])[H])=O)C(F)(F)F
	76280096	91	-21.0217	33	4	-3.94269	-4.83744	-18.2657	2.18182	8.19288	0.918665	-59.055	-17.3898	0.793898	ChemBridge	N-[(2-amino-1,3-thiazol-4-yl)methyl]-2-(5-fluoro-2-methylphenyl)acetamide	achiral	279.333	C13 H14 F N3 O S	Dry Film	90	http://www.hit2lead.com/screening-compounds/76280094	1	2.63164	-2.93022	-4.83558	1.85251	-5.31169	4.48383	-5.2799	0.01301	0.28004	0.46	Thiazoles and 2-amino derivatives	0.5	4.27954	[H]c1c([H])c(c([H])c(c1C([H])([H])[H])C([H])([H])C(N([H])C([H])([H])c1c([H])sc(n1)N([H])[H])=O)F
	71541264	92	-20.4706	44	5	-2.87786	-5.42229	-19.7764	3.59392	5.38292	1.55471	-79.8422	-16.4961	1.09338	ChemBridge	2-(4-{2-[(2-methoxybenzyl)oxy]phenyl}-1H-pyrazol-1-yl)ethanol	achiral	324.374	C19 H20 N2 O3	Dry Film	90	http://www.hit2lead.com/screening-compounds/71541265	1	2.73293	-2.93611	-4.8246	1.19112	-3.83972	0.946356	-5.01753	0.035989	-0.731813	0.52		0	4.34325	[H]c1c([H])c([H])c(c(c1[H])c1c([H])nn(c1[H])C([H])([H])C([H])([H])O[H])OC([H])([H])c1c([H])c([H])c([H])c([H])c1OC([H])([H])[H]
	93585424	93	-20.1719	39	4	-5.06829	-5.80598	-18.8929	7.39317	6.93892	5.14199	-60.4406	-17.2568	1.14046	ChemBridge	5-{2-[(3-fluorobenzyl)oxy]phenyl}-3-(methoxymethyl)-1H-1,2,4-triazole	achiral	313.326	C17 H16 F N3 O2	Dry Film	90	http://www.hit2lead.com/screening-compounds/93585426	0.900517	3.20477	-3.53927	-4.73284	2.18589	-5.07232	2.14969	-5.46969	0.039661	0.056443	0.5		0	4.28499	[H]c1c([H])c([H])c(c(c1[H])c1nc(C([H])([H])OC([H])([H])[H])nn1[H])OC([H])([H])c1c([H])c([H])c([H])c(c1[H])F
	43843248	94	-20.225	49	2	-1.0148	-5.84712	-22.402	3.50686	7.7669	-0.70799	-56.5651	-18.1368	1.17863	ChemBridge	10-methoxy-5-({5-[(4-methyl-4H-1,2,4-triazol-3-yl)thio]-2-furyl}methyl)-3,4,5,6-tetrahydro-2H-1,5-benzoxazocine	achiral	386.468	C19 H22 N4 O3 S	Dry Film	90	http://www.hit2lead.com/screening-compounds/43843247	0.595668	2.78324	-2.98224	-5.0807	1.44119	-5.10498	1.03923	-5.02241	0.030991	0.734499	0.5		0	4.28373	[H]c1c([H])c2c(c(c1[H])OC([H])([H])[H])OC([H])([H])C([H])([H])C([H])([H])N(C2([H])[H])C([H])([H])c1c([H])c([H])c(o1)Sc1nnc([H])n1C([H])([H])[H]
	7074711	95	-20.1188	34	1	-0.60719	-4.9198	-21.6939	2.06579	4.8117	1.45351	-63.6261	-16.7227	0.799645	ChemBridge	ethyl 2-amino-4-(3-methoxyphenyl)-3-thiophenecarboxylate	achiral	277.339	C14 H15 N O3 S	Solid	90	http://www.hit2lead.com/screening-compounds/7074711	0.882747	3.135	-3.28238	-4.90606	1.83818	-4.62793	1.32806	-5.18058	0.065279	-0.177687	0.47		0	4.25402	[H]c1c([H])c(c([H])c(c1[H])OC([H])([H])[H])c1c(C(=O)OC([H])([H])C([H])([H])[H])c(N([H])[H])sc1[H]
	7101310	96	-20.3423	43	2	-3.35387	-5.24801	-19.3275	4.74731	7.55171	1.93095	-75.3714	-11.3687	1.20539	ChemBridge	methyl 4-({[8-methyl-2-oxo-4-(trifluoromethyl)-2H-chromen-7-yl]oxy}methyl)benzoate	achiral	392.325	C20 H15 F3 O5	Solid	90	http://www.hit2lead.com/screening-compounds/7101310	0.721464	4.50236	-4.73494	-4.97485	2.04356	-5.19991	0.6979	-5.03534	0.052752	-0.402991	0.49	coumarin;halide	0.743959	4.12898	[H]C1=C(c2c([H])c([H])c(c(c2OC1=O)C([H])([H])[H])OC([H])([H])c1c([H])c([H])c(C(=O)OC([H])([H])[H])c([H])c1[H])C(F)(F)F
	6687960	96	-20.826	32	3	-3.27384	-4.70115	-17.522	4.77889	5.4828	-0.986104	-69.661	-13.9264	0.922191	ChemBridge	5-{[2-(1-propen-1-yl)phenoxy]methyl}-2-furoic acid	achiral	258.269	C15 H14 O4	Solid	90	http://www.hit2lead.com/screening-compounds/6687960	0.257284	3.34043	-3.49637	-4.83811	1.61	-4.75545	1.60455	-4.95923	0.068038	-0.79626	0.49		0	4.27913	[H]C(=C([H])C([H])([H])[H])c1c([H])c([H])c([H])c([H])c1OC([H])([H])c1c([H])c([H])c(C(=[O-/2])=[O-/2])o1
	5899003	97	-21.8897	33	0	0	-5.30435	-23.7841	1.22679	5.13753	1.30157	-56.303	-16.687	0.973227	ChemBridge	2-acetyl-1-benzothien-3-yl 2-bromobenzoate	achiral	375.236	C17 H11 Br O3 S	Solid	90	http://www.hit2lead.com/screening-compounds/5899003	0.50886	4.53085	-4.53244	-4.60257	1.59219	-4.61864	0.896802	-4.72711	0.146055	-0.27423	0.51		0	4.59884	[H]c1c([H])c([H])c(c(C(=O)Oc2c3c([H])c([H])c([H])c([H])c3sc2C(C([H])([H])[H])=O)c1[H])[Br]
	7237342	98	-20.3596	25	0	0	-5.01177	-21.5646	0.759666	3.37101	2.39221	-45.4709	-17.2148	0.744072	ChemBridge	2-chlorophenyl 2-iodobenzoate	achiral	358.559	C13 H8 Cl I O2	Solid	90	http://www.hit2lead.com/screening-compounds/7237342	0.90054	4.32829	-4.62167	-4.70701	2.18304	-4.54334	0.727143	-4.55397	0.340451	-0.061498	0.37	bromide or iodide	0.713201	5.11647	[H]c1c([H])c([H])c(c(C(=O)Oc2c([H])c([H])c([H])c([H])c2[Cl])c1[H])I
	7989671	98	-20.239	31	0	0	-5.38564	-21.176	0.998649	3.53832	1.95828	-48.7234	-19.3068	0.799842	ChemBridge	2,3-dimethylphenyl 2-iodobenzoate	achiral	352.167	C15 H13 I O2	Solid	90	http://www.hit2lead.com/screening-compounds/7989671	0.90054	4.73797	-4.75842	-4.74771	1.92412	-4.58882	0.60246	-4.43388	0.190729	0.47892	0.34	bromide or iodide	0.713201	5.13543	[H]c1c([H])c([H])c(c(C(=O)Oc2c([H])c([H])c([H])c(c2C([H])([H])[H])C([H])([H])[H])c1[H])I
	12041724	98	-22.9098	34	0	-2.21394	-5.12674	-19.1932	1.71531	5.66807	0.05954	-52.7265	-16.3774	0.809132	ChemBridge	4-chloro-2',5'-dimethoxybiphenyl-3-carboxamide	achiral	291.73	C15 H14 Cl N O3	Dry Film	90	http://www.hit2lead.com/screening-compounds/12041724	1	3.07412	-3.54927	-4.85405	2.53718	-4.572	2.89895	-5.1074	0.054144	-0.140129	0.5		0	4.31091	[H]c1c([H])c(c(C(N([H])[H])=O)c([H])c1c1c([H])c(c([H])c([H])c1OC([H])([H])[H])OC([H])([H])[H])[Cl]
	7991783	99	-20.9676	32	2	0	-5.09262	-24.0582	1.84255	3.40774	2.48692	-47.9247	-19.3925	0.640708	ChemBridge	3-(allyloxy)-2-(2-furyl)-4H-chromen-4-one	achiral	268.264	C16 H12 O4	Solid	90	http://www.hit2lead.com/screening-compounds/7991783	0.556023	3.1831	-3.7511	-4.8506	1.6279	-5.36167	0.442313	-4.52644	0.329472	-0.125922	0.55		0	4.72584	[H]C([H])=C([H])C([H])([H])OC1=C(c2c([H])c([H])c([H])o2)Oc2c([H])c([H])c([H])c([H])c2C1=O
	6822460	100	-20.0503	41	5	-2.44709	-5.13292	-20.1796	1.72086	5.99694	1.86251	-84.6428	-21.5406	1.07354	ChemBridge	2-(3-iodophenyl)-2-oxoethyl 4-(4-methylphenyl)-4-oxobutanoate	achiral	436.24	C19 H17 I O4	Solid	90	http://www.hit2lead.com/screening-compounds/6822460	1	4.80554	-4.66457	-5.01718	2.33189	-4.9903	1.14713	-4.84063	0.035966	-0.373116	0.3	bromide or iodide	0.713201	4.37785	[H]c1c([H])c(C(C([H])([H])OC(C([H])([H])C([H])([H])C(c2c([H])c([H])c(c([H])c2[H])C([H])([H])[H])=O)=O)=O)c([H])c(c1[H])I
	7916822	101	-20.1727	21	4	-2.83941	-4.05262	-14.751	1.08788	3.69663	-2.04234	-64.8697	-14.4775	0.747794	ChemBridge	[(2-chloro-6-fluorobenzyl)thio]acetic acid	achiral	234.675	C9 H8 Cl F O2 S	Solid	90	http://www.hit2lead.com/screening-compounds/7916822	0.256944	2.53226	-2.62046	-4.80077	2.15521	-5.72049	1.61586	-5.23794	0.052012	-0.940959	0.32		0	4.47192	[H]c1c([H])c(c(c(c1[H])[Cl])C([H])([H])SC([H])([H])C(=[O-/2])=[O-/2])F
	8812449	101	-20.3741	28	5	-3.39103	-4.70821	-15.9248	2.22953	4.42934	-0.568512	-57.3639	-16.3343	0.929785	ChemBridge	methyl 3-[(2,6-dichlorobenzyl)thio]propanoate	achiral	279.183	C11 H12 Cl2 O2 S	Unknown	85	http://www.hit2lead.com/screening-compounds/8812449	0.817627	3.82957	-4.05297	-4.94491	2.03161	-4.94461	1.00752	-5.06141	0.019698	-0.612756	0.38		0	4.94402	[H]c1c([H])c(c(c(c1[H])[Cl])C([H])([H])SC([H])([H])C([H])([H])C(=O)OC([H])([H])[H])[Cl]
	55881004	102	-21.6593	36	2	-3.32159	-4.76816	-20.9712	1.80064	6.90784	5.22568	-54.5104	-19.7975	0.87564	ChemBridge	6-chloro-2-{[1-(4-chloro-2-methylphenyl)-3-methyl-1H-1,2,4-triazol-5-yl]methyl}pyridazin-3(2H)-one	achiral	350.203	C15 H13 Cl2 N5 O	Dry Film	90	http://www.hit2lead.com/screening-compounds/55881003	0.488117	3.11884	-3.23216	-4.84221	1.79647	-5.06005	1.68175	-4.7218	0.034902	-0.473868	0.5	halide;hydrazone	0.589255	4.60763	[H]C1=C([H])C(N(C([H])([H])c2nc(C([H])([H])[H])nn2c2c([H])c([H])c(c([H])c2C([H])([H])[H])[Cl])N=C1[Cl])=O
	88800696	103	-20.9263	40	5	-2.97519	-5.71662	-20.3242	1.86901	6.91493	2.1935	-55.749	-17.4627	1.04994	ChemBridge	1-(2-chloro-6-fluorobenzyl)-5-cyclobutyl-3-(1H-1,2,4-triazol-1-ylmethyl)-1H-1,2,4-triazole	achiral	346.79	C16 H16 Cl F N6	Dry Film	90	http://www.hit2lead.com/screening-compounds/88800697	0.699496	1.94595	-2.49246	-4.58947	2.34037	-5.41373	6.74875	-4.73458	0.013396	0.251062	0.5		0	4.72947	[H]c1c([H])c(c(c(c1[H])[Cl])C([H])([H])n1c(C2([H])C([H])([H])C([H])([H])C2([H])[H])nc(C([H])([H])n2c([H])nc([H])n2)n1)F
	77228448	103	-20.1322	52	5	-3.27354	-5.40903	-18.8839	4.16741	6.16484	0.808721	-95.0703	-19.5704	1.24191	ChemBridge	N-{[1-(2,3-dihydro-1H-inden-2-yl)-3-(1-phenylcyclopropyl)-1H-1,2,4-triazol-5-yl]methyl}acetamide	achiral	372.463	C23 H24 N4 O	Dry Film	90	http://www.hit2lead.com/screening-compounds/77228451	0.513291	2.94182	-3.12536	-4.91686	1.97984	-5.47061	0.567879	-5.18438	0.020279	0.979857	0.51		0	4.30434	[H]c1c([H])c([H])c(c([H])c1[H])C1(c2nc(C([H])([H])N([H])C(C([H])([H])[H])=O)n(C3([H])C([H])([H])c4c([H])c([H])c([H])c([H])c4C3([H])[H])n2)C([H])([H])C1([H])[H]
	19983524	103	-20.3756	43	5	-2.10898	-5.4032	-21.3381	1.09701	7.86667	0.545647	-49.7769	-17.4285	0.938306	ChemBridge	2-(2,5-dimethylphenyl)-N-[1-(4-ethyl-4H-1,2,4-triazol-3-yl)ethyl]acetamide	racemic	286.372	C16 H22 N4 O	Dry Film	90	http://www.hit2lead.com/screening-compounds/19983523	1	2.16748	-2.58583	-4.58128	2.14118	-4.74795	0.5417	-4.58517	0.0223	0.202998	0.49		0	4.79456	[H]c1c([H])c(c(c([H])c1C([H])([H])[H])C([H])([H])C(N([H])[C@@]([H])(c1nnc([H])n1C([H])([H])C([H])([H])[H])C([H])([H])[H])=O)C([H])([H])[H]
	53469452	104	-20.435	46	3	-3.19753	-5.79919	-19.8417	0.541762	7.88637	5.06374	-91.7556	-18.2216	1.00682	ChemBridge	3,5-dimethyl-7-{[(1-methyl-1H-indol-3-yl)thio]acetyl}-5,6,7,8-tetrahydro[1,2,4]triazolo[4,3-a]pyrazine	racemic	355.457	C18 H21 N5 O S	Dry Film	90	http://www.hit2lead.com/screening-compounds/53469451	0.626682	0.953715	-1.94881	-4.92782	1.85539	-4.8024	3.5851	-5.3491	0.005365	0.504962	0.45		0	4.7298	[H]c1c([H])c([H])c2c(c1[H])c(c([H])n2C([H])([H])[H])SC([H])([H])C(N1C([H])([H])c2nnc(C([H])([H])[H])n2[C@@]([H])(C([H])([H])[H])C1([H])[H])=O
	6856494	105	-20.5337	40	2	-3.81905	-5.00018	-17.2643	3.29187	7.47268	1.45941	-65.7859	-17.44	1.07266	ChemBridge	2-(1H-benzimidazol-2-ylthio)-1-(2,4,5-trimethylphenyl)ethanone	achiral	310.413	C18 H18 N2 O S	Solid	90	http://www.hit2lead.com/screening-compounds/6856494	1	4.57584	-4.44109	-4.9109	1.75916	-5.26972	1.15264	-5.22421	0.102689	-0.437302	0.54		0	4.73473	[H]c1c([H])c([H])c2c(c1[H])nc(n2[H])SC([H])([H])C(c1c([H])c(c(c([H])c1C([H])([H])[H])C([H])([H])[H])C([H])([H])[H])=O
	5934135	105	-21.5311	40	3	-4.1117	-5.2004	-17.3693	3.88532	7.75887	-0.341451	-49.0523	-18.3135	1.12882	ChemBridge	1-(2,5-dimethylphenyl)-2-[(5-phenyl-4H-1,2,4-triazol-3-yl)thio]ethanone	achiral	323.412	C18 H17 N3 O S	Solid	90	http://www.hit2lead.com/screening-compounds/5934135	0.919452	3.87496	-3.90846	-4.83374	1.96508	-4.61158	1.29136	-4.83662	0.068376	-0.618394	0.52		0	4.11562	[H]c1c([H])c([H])c(c([H])c1[H])c1nnc(n1[H])SC([H])([H])C(c1c([H])c(c([H])c([H])c1C([H])([H])[H])C([H])([H])[H])=O
	72112088	106	-20.4017	37	3	-3.54939	-5.11634	-16.6066	3.11881	6.48932	0.112875	-73.7059	-14.1759	1.09442	ChemBridge	({5-cyclobutyl-4-[2-(trifluoromethyl)phenyl]-4H-1,2,4-triazol-3-yl}thio)acetic acid	achiral	357.351	C15 H14 F3 N3 O2 S	Dry Film	90	http://www.hit2lead.com/screening-compounds/72112091	0.255549	2.38323	-2.69873	-4.65867	1.60768	-4.37175	3.51803	-4.4229	0.010864	-0.533203	0.52		0	4.12325	[H]c1c([H])c([H])c(c(c1[H])C(F)(F)F)n1c(C2([H])C([H])([H])C([H])([H])C2([H])[H])nnc1SC([H])([H])C(=[O-/2])=[O-/2]
	96449680	106	-22.6825	38	4	-3.44003	-5.30452	-16.7254	4.50171	5.64302	-4.59558	-71.1729	-16.3286	0.964604	ChemBridge	({5-[(dimethylamino)methyl]-4-[2-(trifluoromethyl)phenyl]-4H-1,2,4-triazol-3-yl}thio)acetic acid	achiral	360.355	C14 H15 F3 N4 O2 S	Dry Film	90	http://www.hit2lead.com/screening-compounds/96449676	0.257281	0.866261	-2.40497	-4.93245	1.92566	-4.42231	2.27128	-4.74684	0.0114	-0.048226	0.47	Tertiary alkyl amines	0.5	4.11979	[H]c1c([H])c([H])c(c(c1[H])C(F)(F)F)n1c(C([H])([H])N(C([H])([H])[H])C([H])([H])[H])nnc1SC([H])([H])C(=[O-/2])=[O-/2]
	5116209	107	-22.1863	42	7	-3.43049	-4.88324	-20.9347	3.09947	5.87864	0.349498	-71.2483	-18.2817	1.08111	ChemBridge	3-(dibenzylphosphoryl)-2-methylpropanoic acid	unknown	316.331	C18 H21 O3 P	Solid	90	http://www.hit2lead.com/screening-compounds/5116209	0.22204	2.79081	-2.95851	-4.90175	2.16138	-5.89265	0.960075	-5.92332	0.08171	-0.784973	0.4	Dialkyl(aryl) phosphorus containing compounds	0.5	4.49916	[H]c1c([H])c([H])c(c([H])c1[H])C([H])([H])P(C([H])([H])c1c([H])c([H])c([H])c([H])c1[H])(C([H])([H])[C@@]([H])(C(=[O-/2])=[O-/2])C([H])([H])[H])=O
	24536536	108	-21.1953	37	3	-2.52253	-5.03944	-20.6593	2.52678	4.75784	3.54245	-80.2576	-15.907	1.02251	ChemBridge	1-(6-fluoro-1,1':2',1''-terphenyl-3-yl)methanamine	achiral	277.335	C19 H16 F N	Dry Film	90	http://www.hit2lead.com/screening-compounds/24536537	1	3.7592	-5.55925	-4.8795	2.11394	-5.35337	0.764539	-6.01841	0.055559	-0.88063	0.47	Benzylamines	0.25	5.36669	[H]c1c([H])c([H])c(c([H])c1[H])c1c([H])c([H])c([H])c([H])c1c1c([H])c(c([H])c([H])c1F)C([H])([H])N([H])[H]
	5325503	109	-20.7676	44	3	-2.97302	-4.86157	-21.5928	4.93316	6.71559	2.73891	-48.3842	-17.3935	1.02265	ChemBridge	1-(1-methylcyclohexyl)-3-phenyl-2-propen-1-one semicarbazone	achiral	285.384	C17 H23 N3 O	Solid	90	http://www.hit2lead.com/screening-compounds/5325503	0.425165	4.42366	-4.44111	-4.76764	2.34749	-5.20019	14.2261	-5.66031	0.07551	0.786005	0.34	N-N;hydrazone	0.95392	4.00433	[H]C(=C([H])c1c([H])c([H])c([H])c([H])c1[H])C(C1(C([H])([H])[H])C([H])([H])C([H])([H])C([H])([H])C([H])([H])C1([H])[H])=NN([H])C(N([H])[H])=O
